# Supplementary material for: An integrated transcriptomic and metabolomic atlas reveals the temporal regulation of benzylisoquinoline alkaloid biosynthesis and transport in developing opium poppy capsules
Source: Front Plant Sci. 2026 Feb 4;17:1754793. doi: 10.3389/fpls.2026.1754793 (PMC12913367; doi:10.3389/fpls.2026.1754793)
Supplement: Supplementary file 7 [file Table1.xlsx]

## Sheet: Sheet1
Supplementary Table 1. Identity and description of the 18 benzylisoquinoline alkaloid (BIA) metabolites analyzed in this study.
Metabolite ID	Metabolite Name	KEGG	Pathway Branch
M1	L-Tyrosine	C00082	BIA Precursor
M2	Tyramine	C00483	BIA Precursor
M3	4-Hydroxyphenylpyruvate	C01179	BIA Precursor
M4	(S)-Norcoclaurine	C06194	Early Central Pathway
M5	(S)-3'-Hydroxy-N-methylcoclaurine	C15522	Morphinan Branch
M6	(S)-N-Methylcoclaurine	C06195	Central Intermediate
M7	Norreticuline	NA	Morphinan Branch
M8	1,2-Dehydroreticuline	NA	Morphinan Branch
M9	(S)-Reticuline	C05317	Central Intermediate
M10	Salutaridine	C06199	Morphinan Branch
M11	Laudanosine	C06198	Benzylisoquinoline Branch
M12	Codeinone	C06197	Morphinan Branch
M13	Papaverine	C06196	Benzylisoquinoline Branch
M14	Narcotine hemiacetal	NA	Noscapine Branch
M15	Noscapine	C06193	Noscapine Branch
M16	Thebaine	C06178	Morphinan Branch
M17	Codeine	C06175	Morphinan Branch
M18	Morphine	C01516	Morphinan Branch
