# Supplementary material for: An integrated transcriptomic and metabolomic atlas reveals the temporal regulation of benzylisoquinoline alkaloid biosynthesis and transport in developing opium poppy capsules
Source: Front Plant Sci. 2026 Feb 4;17:1754793. doi: 10.3389/fpls.2026.1754793 (PMC12913367; doi:10.3389/fpls.2026.1754793)
Supplement: Supplementary file 8 [file Table2.xlsx]

## Sheet: Sheet1
Supplementary Table 2. The selected 7 genes and the primers used in qRT-PCR analysis
Gene_id	Gene_name	Forward primer Sequence (5'->3')	Reverse primer Sequence (5'->3')
C5167_047523	BUP1	GGACGCCTTTTGTTGAGCTT	TCCCAATGACGTTGAGGCAG
C5167_036820	FAD5	CTTCATGCAGCACAGGGAGA	CAGAATCCTTCAACCGGGCT
novel1170	MATE1	ACTGTTACATGGTGAAGAACCAGA	AACCGCAGTAAAGATGCAAGGT
novel15918	EXS1	CCTTCTCCGACTGGTACTGC	TGAATCCCCGAATCTGGTGC
C5167_011818	TBR23	AACTCCTTCTGTAGAGAAATCGG	AGTGGAATCCTCTGAAGGAGC
novel5542	HAK5	AGCTGTTGGAGGGATAAAGGA	TGAAATTGTAAAGCCCGACCC
novel8019	RhaT1	GAAGCTACCACGGAAGTCAT	ACTCGCATAAATAACAGCGAT
Normalization Control	Actin	TGCTGTTCAACCAGTTCTTGC	TAACCCTCTGCAACAGGCAC
