# Supplementary material for: An integrated transcriptomic and metabolomic atlas reveals the temporal regulation of benzylisoquinoline alkaloid biosynthesis and transport in developing opium poppy capsules
Source: Front Plant Sci. 2026 Feb 4;17:1754793. doi: 10.3389/fpls.2026.1754793 (PMC12913367; doi:10.3389/fpls.2026.1754793)
Supplement: Supplementary file 9 [file Table3.xlsx]

## Sheet: Comprehensive_GO_Enrichment_Res
Supplementary Table 3. Significantly enriched Gene Ontology (GO) terms for differentially expressed genes (DEGs) across all developmental stage comparisons.
GO_ID	GO_Term	Ontology	PValue	FDR	Enrichment_Ratio	Gene_List	Stage	Analysis_Type
GO:0015074	DNA integration	biological_process	3.24794e-11	3.22195e-08	2.34843	C5167_031101;C5167_006056;novel5736;novel345;novel4130;novel1518;novel29640;novel23910;C5167_026366;novel22477;novel26432;novel18156;novel3236;novel26776;novel2875;novel18226;novel15265;novel26422;novel27128;C5167_028030;novel26258;novel544;novel3814;novel398;novel21956;novel5847;novel13073;novel4137;C5167_049129;novel13224;novel15613;novel20469;novel19457;novel17592;novel29635;C5167_004152;novel…	S2	All Stages
GO:0010215	cellulose microfibril organization	biological_process	1.32577e-05	0.0065758	3.04251	C5167_030664;novel6169;novel10383;C5167_006679;C5167_024221;C5167_012991;C5167_021785;C5167_024209;novel14393;C5167_015160;C5167_048956;C5167_021782;C5167_022785;novel15213;C5167_005779	S2	All Stages
GO:0006334	nucleosome assembly	biological_process	2.34199e-05	0.00774418	1.93194	C5167_048931;C5167_043587;C5167_030896;C5167_037254;C5167_028417;C5167_022812;C5167_005724;C5167_031225;C5167_043590;C5167_009898;C5167_050498;C5167_009897;C5167_024536;C5167_007094;C5167_042610;C5167_030951;C5167_023785;C5167_028413;C5167_003745;novel25559;C5167_037713;C5167_009783;C5167_015513;novel15209;C5167_017753;C5167_009872;C5167_014739;C5167_045361;C5167_012931;C5167_048638;C5167_004986;…	S2	All Stages
GO:0006281	DNA repair	biological_process	0.000205914	0.0510667	1.43524	C5167_028451;C5167_033404;C5167_037558;C5167_021699;novel5743;C5167_014953;novel27526;C5167_046551;novel4125;C5167_008901;novel27522;C5167_032755;C5167_026332;novel29984;novel23783;C5167_007208;novel12876;C5167_000065;C5167_025361;C5167_031249;novel18014;C5167_031296;C5167_032128;C5167_000631;C5167_014967;C5167_013167;C5167_009803;novel19486;C5167_049629;novel28277;novel10553;C5167_028105;C5167_0…	S2	All Stages
GO:0006270	DNA replication initiation	biological_process	0.000348841	0.06921	2.63684	C5167_003340;C5167_047397;C5167_006849;C5167_011307;C5167_038633;C5167_030731;C5167_003762;novel13151;novel1236;C5167_037655;C5167_010423;novel23690;C5167_037892	S2	All Stages
GO:0006310	DNA recombination	biological_process	0.000723061	0.10056	1.70767	C5167_028451;C5167_037558;C5167_026332;C5167_007208;novel12876;C5167_049418;novel14863;novel19486;C5167_050496;novel10553;C5167_030697;C5167_002141;novel17484;C5167_004116;novel17571;novel3735;C5167_030970;C5167_046850;novel25624;C5167_028166;C5167_020375;C5167_004125;novel23681;C5167_001191;C5167_049442;C5167_007302;C5167_003280;novel20117;novel9774;C5167_011185;novel27680;novel15425;novel26758;…	S2	All Stages
GO:0050896	response to stimulus	biological_process	0.000817907	0.10056	1.92531	novel27672;C5167_027840;C5167_030760;novel22423;C5167_026590;C5167_024015;novel5406;C5167_015055;C5167_024005;novel15190;C5167_026727;C5167_043625;novel948;C5167_015058;novel5812;C5167_015268;C5167_030756;C5167_015052;C5167_004730;C5167_030761;C5167_023979;C5167_030763;C5167_030767	S2	All Stages
GO:0006298	mismatch repair	biological_process	0.000859223	0.10056	2.44849	C5167_016441;C5167_037107;novel27344;novel2885;C5167_020954;novel5668;C5167_050278;C5167_034884;C5167_035408;C5167_008588;C5167_032935;C5167_039449;C5167_043846	S2	All Stages
GO:0006360	transcription by RNA polymerase I	biological_process	0.000912337	0.10056	3.95526	C5167_047345;novel3813;novel26017;novel30585;C5167_047354;novel3080	S2	All Stages
GO:0061780	mitotic cohesin loading	biological_process	0.00141086	0.139958	3.35598	C5167_035407;C5167_028949;C5167_035332;C5167_031259;C5167_021514;C5167_021515;C5167_031227	S2	All Stages
GO:0046982	protein heterodimerization activity	molecular_function	3.56755e-16	3.18226e-13	2.15461	C5167_035220;C5167_028401;C5167_039751;C5167_050895;C5167_002902;C5167_030896;C5167_014150;C5167_050372;C5167_029673;C5167_028738;C5167_046551;C5167_029749;C5167_050769;C5167_025197;C5167_005940;C5167_005143;C5167_005724;C5167_031073;novel922;novel28597;C5167_011585;C5167_030938;C5167_051117;C5167_043575;C5167_043584;C5167_002492;C5167_036851;C5167_000631;C5167_039530;C5167_001005;C5167_005409;C5…	S2	All Stages
GO:0003677	DNA binding	molecular_function	8.37737e-05	0.0373631	1.1638	C5167_030186;C5167_028676;C5167_016818;novel15437;novel9724;C5167_027730;C5167_035220;C5167_022569;C5167_028401;C5167_041694;C5167_037235;C5167_021552;novel1174;novel3162;C5167_049683;C5167_037031;C5167_027965;novel23641;C5167_011379;C5167_043541;novel12440;C5167_040167;C5167_011678;novel5743;novel8776;C5167_036435;C5167_029639;C5167_045723;C5167_035946;C5167_037143;C5167_044951;novel18230;C5167_…	S2	All Stages
GO:0015020	glucuronosyltransferase activity	molecular_function	0.000355974	0.105843	2.75148	C5167_000151;C5167_039377;C5167_003142;C5167_012629;C5167_049949;C5167_009834;novel12326;C5167_042519;C5167_032312;novel12441;C5167_027995;C5167_033863	S2	All Stages
GO:0003678	DNA helicase activity	molecular_function	0.000572259	0.112162	1.777	C5167_028451;C5167_037558;C5167_047397;C5167_006849;C5167_011307;novel12876;C5167_030731;C5167_049418;novel19486;novel10553;C5167_030697;novel17484;C5167_004116;novel3735;C5167_003762;novel13151;C5167_030970;novel25624;C5167_020543;C5167_028166;novel1236;C5167_020375;novel29684;C5167_048157;C5167_037655;C5167_008094;C5167_004620;novel20117;novel9774;novel27680;novel26758	S2	All Stages
GO:0009881	photoreceptor activity	molecular_function	0.00062871	0.112162	1.84921	novel27672;C5167_027840;C5167_030760;novel22423;C5167_011194;C5167_026590;C5167_024015;C5167_015055;C5167_024005;novel15190;C5167_026727;C5167_043625;C5167_044722;novel948;C5167_015058;novel5812;C5167_012175;C5167_015268;C5167_003988;C5167_030756;C5167_015052;C5167_004730;C5167_030761;C5167_023979;C5167_016595;C5167_030763;C5167_030767	S2	All Stages
GO:0016872	intramolecular lyase activity	molecular_function	0.000985138	0.144058	2.96644	C5167_014154;C5167_035601;C5167_042219;C5167_041808;C5167_031629;C5167_027797;C5167_026108;C5167_017657;C5167_044521	S2	All Stages
GO:0030983	mismatched DNA binding	molecular_function	0.00128879	0.144058	2.36406	C5167_016441;C5167_037107;novel27344;novel2885;C5167_020954;novel5668;C5167_050278;C5167_034884;C5167_035408;C5167_008588;C5167_032935;C5167_039449;C5167_043846	S2	All Stages
GO:0045145	single-stranded DNA 5'-3' exodeoxyribonuclease activity	molecular_function	0.001292	0.144058	5.27368	novel23806;C5167_000588;C5167_033514;C5167_003194	S2	All Stages
GO:0003676	nucleic acid binding	molecular_function	0.00174234	0.172685	1.18	C5167_009047;C5167_031101;novel30557;novel23658;novel9724;C5167_006056;C5167_041268;novel9931;novel5736;C5167_030405;C5167_019048;C5167_040436;novel6051;C5167_021699;C5167_031922;C5167_005642;C5167_051108;C5167_046749;C5167_015341;C5167_032011;novel5405;C5167_038430;C5167_013733;novel4130;C5167_017754;novel1518;novel15331;C5167_023194;novel29640;C5167_030760;C5167_016998;C5167_013975;C5167_013250…	S2	All Stages
GO:0008168	methyltransferase activity	molecular_function	0.00229272	0.193719	1.3581	C5167_007324;C5167_032665;C5167_028761;C5167_005894;novel6667;C5167_037516;novel26810;C5167_021867;novel4313;novel22253;C5167_016743;C5167_006065;C5167_018132;C5167_018131;novel3843;C5167_043643;C5167_040073;C5167_011972;C5167_048071;C5167_049858;novel17211;C5167_037740;C5167_051191;C5167_012529;C5167_012395;C5167_016799;C5167_004705;C5167_018362;novel17925;C5167_039183;C5167_046230;C5167_035491;…	S2	All Stages
GO:0003690	double-stranded DNA binding	molecular_function	0.00238891	0.193719	1.48033	novel20325;C5167_009519;C5167_029474;C5167_041879;C5167_044970;C5167_050129;C5167_000293;C5167_000733;novel9647;C5167_008269;novel3399;C5167_033172;C5167_018161;C5167_044957;C5167_028112;C5167_047414;C5167_002004;novel30498;C5167_028979;novel19171;C5167_000335;C5167_044992;C5167_002005;C5167_028044;C5167_028973;novel19925;C5167_044963;novel8721;C5167_000536;novel24046;C5167_048302;novel28060;C516…	S2	All Stages
GO:0000786	nucleosome	cellular_component	3.05097e-23	8.96984e-21	2.54267	C5167_035220;C5167_028401;C5167_050895;C5167_002902;C5167_030896;C5167_014150;C5167_050372;C5167_029673;C5167_037254;C5167_028738;C5167_029749;C5167_050769;C5167_025197;C5167_005940;C5167_005143;C5167_005724;C5167_031073;novel922;C5167_031225;C5167_009898;novel28597;C5167_011585;C5167_009897;C5167_030938;C5167_051117;C5167_043575;C5167_043584;C5167_002492;C5167_024536;C5167_036851;C5167_039530;C5…	S2	All Stages
GO:0010369	chromocenter	cellular_component	2.92115e-08	4.2941e-06	4.34303	C5167_028401;C5167_025197;C5167_005143;C5167_030938;C5167_016969;C5167_036650;C5167_007075;C5167_048933;C5167_030894;C5167_038387;C5167_036874;C5167_003892;C5167_011470;novel12296	S2	All Stages
GO:0005901	caveola	cellular_component	0.000220464	0.0216055	4.10175	C5167_025294;C5167_040443;novel15453;C5167_033263;novel17637;C5167_033264;novel18223	S2	All Stages
GO:0005634	nucleus	cellular_component	0.00249382	0.158496	1.09347	C5167_049982;C5167_015514;novel23658;novel15437;C5167_033843;C5167_027730;C5167_035220;C5167_007345;C5167_010971;C5167_001284;C5167_028401;novel29790;C5167_034864;novel1228;C5167_037235;C5167_021552;C5167_045977;novel1174;novel3162;C5167_031937;novel23641;C5167_004401;C5167_004302;novel12440;C5167_049335;novel19517;C5167_040167;C5167_011678;C5167_033242;C5167_036435;C5167_029639;C5167_022772;C516…	S2	All Stages
GO:0042721	TIM22 mitochondrial import inner membrane insertion complex	cellular_component	0.0026955	0.158496	2.51127	C5167_043266;C5167_016800;C5167_021701;C5167_004126;C5167_026330;C5167_004127;C5167_000394;C5167_011913;C5167_000636;C5167_000390	S2	All Stages
GO:0015074	DNA integration	biological_process	1.7302e-11	1.50527e-08	2.63757	C5167_006056;novel5736;novel345;novel4130;novel29640;novel23910;C5167_026366;novel22477;novel26432;novel18156;novel3236;novel20115;novel26776;novel2875;novel15265;novel26422;C5167_028030;novel26258;novel544;novel3814;novel398;novel21956;novel5847;novel13073;C5167_049129;novel15613;novel20469;novel19457;novel17592;novel29635;C5167_004152;novel22487;novel9955;novel24035;novel6363;novel10324;novel17…	S3	All Stages
GO:0006353	DNA-templated transcription, termination	biological_process	1.30175e-06	0.000566262	2.03925	novel20325;C5167_009519;C5167_029474;C5167_041879;C5167_042817;C5167_044970;C5167_000293;C5167_000733;novel3399;C5167_000783;C5167_045223;C5167_044962;C5167_033172;C5167_018161;C5167_044957;C5167_028112;C5167_047414;C5167_002004;novel23557;novel30498;novel19171;C5167_000335;C5167_044992;C5167_002005;novel19280;C5167_028044;novel19925;C5167_044963;novel8721;novel24046;C5167_048302;novel28060;C5167…	S3	All Stages
GO:0006281	DNA repair	biological_process	5.78174e-05	0.01279	1.55984	C5167_040488;C5167_028451;C5167_021699;novel5743;C5167_014953;novel27526;novel4125;C5167_008901;novel27522;C5167_032755;C5167_026332;novel29984;novel12876;C5167_025361;novel17323;C5167_031249;novel18014;C5167_031296;C5167_032128;C5167_000631;C5167_014967;C5167_013167;C5167_009803;novel19486;C5167_049629;novel28277;novel10553;C5167_028105;C5167_041903;C5167_032021;C5167_014287;C5167_002141;C5167_0…	S3	All Stages
GO:0050896	response to stimulus	biological_process	5.88045e-05	0.01279	2.35791	novel27672;C5167_027840;C5167_030760;novel22423;C5167_026590;C5167_024015;novel5406;C5167_015055;C5167_024005;novel15190;C5167_026727;C5167_043625;novel948;C5167_015058;novel5812;C5167_030756;C5167_015052;C5167_004730;C5167_030761;C5167_023979;C5167_030763;C5167_030767	S3	All Stages
GO:0048544	recognition of pollen	biological_process	0.000177909	0.0309561	1.94775	novel10058;C5167_044547;C5167_039324;novel21990;C5167_032009;novel1625;C5167_039368;novel13098;novel14381;C5167_047807;novel15124;C5167_044599;C5167_007647;C5167_044260;novel12339;C5167_000124;novel29287;novel21977;C5167_024138;novel14380;C5167_009207;C5167_032069;novel22638;novel10965;C5167_025744;C5167_000975;novel1640;C5167_031015;C5167_021422;C5167_013064	S3	All Stages
GO:0003690	double-stranded DNA binding	molecular_function	1.01491e-06	0.000833245	1.97432	novel20325;C5167_009519;C5167_029474;C5167_041879;C5167_044970;C5167_000293;C5167_000733;novel9647;novel3399;C5167_000783;C5167_045223;C5167_044962;C5167_033172;C5167_018161;C5167_044957;C5167_028112;C5167_047414;C5167_002004;novel23557;novel30498;C5167_028979;novel19171;C5167_000335;C5167_044992;C5167_002005;novel19280;C5167_028044;C5167_028973;novel19925;C5167_044963;novel8721;novel24046;C5167_…	S3	All Stages
GO:0009881	photoreceptor activity	molecular_function	2.56225e-05	0.0105181	2.27996	novel27672;C5167_027840;C5167_030760;novel22423;C5167_011194;C5167_026590;C5167_024015;C5167_015055;C5167_024005;novel15190;C5167_026727;C5167_043625;C5167_044722;novel948;C5167_015058;novel5812;C5167_012175;C5167_003988;C5167_030756;C5167_015052;C5167_004730;C5167_030761;C5167_023979;C5167_016595;C5167_030763;C5167_030767	S3	All Stages
GO:0016787	hydrolase activity	molecular_function	7.33745e-05	0.0164828	1.42783	C5167_008850;C5167_041246;C5167_047504;C5167_010949;C5167_041268;C5167_003518;C5167_011379;C5167_032033;novel20538;C5167_048890;novel5308;C5167_051108;C5167_029134;novel26397;C5167_013975;C5167_009043;novel29468;C5167_048564;C5167_000963;C5167_037078;C5167_035230;novel30577;C5167_042219;C5167_037366;C5167_005177;C5167_022152;novel5625;novel9874;C5167_001232;C5167_019357;C5167_044965;C5167_010962;…	S3	All Stages
GO:0003676	nucleic acid binding	molecular_function	8.03059e-05	0.0164828	1.27257	C5167_027040;C5167_009047;C5167_006056;C5167_041268;novel9931;novel5736;C5167_030405;C5167_040436;C5167_021699;C5167_031922;C5167_005642;C5167_051108;C5167_046749;C5167_015341;C5167_032011;C5167_038430;C5167_013733;novel4130;C5167_017754;C5167_008325;novel15331;novel29640;C5167_030760;C5167_016998;C5167_013975;C5167_013250;novel19720;novel27944;C5167_048242;C5167_013789;novel12509;C5167_000963;C5…	S3	All Stages
GO:0043531	ADP binding	molecular_function	0.000792253	0.130088	1.69985	novel635;novel25982;C5167_029203;novel6520;novel632;C5167_040994;novel643;C5167_011986;novel25992;C5167_011712;novel28278;novel25305;novel869;novel863;novel1769;C5167_044645;C5167_047552;novel5255;novel14364;C5167_040010;novel1561;novel20039;novel25270;C5167_011553;novel841;novel25974;novel12655;C5167_040028;C5167_031727;C5167_029949;C5167_028970;novel30604;novel636;C5167_044626;novel25318;novel8…	S3	All Stages
GO:0005901	caveola	cellular_component	0.000589563	0.162719	4.50146	C5167_040443;novel15453;C5167_033263;novel17637;C5167_033264;novel18223	S3	All Stages
GO:0015074	DNA integration	biological_process	3.56541e-11	3.38357e-08	2.54723	C5167_006056;novel5736;novel345;novel4130;novel23910;C5167_026366;novel22477;novel26432;novel18156;novel3236;novel20115;novel26776;novel2875;novel15265;novel26422;novel27128;C5167_028030;novel26258;novel544;novel3814;novel398;novel21956;novel5847;novel13073;C5167_049129;novel15613;novel20469;novel19457;novel17592;novel29635;C5167_004152;novel22487;novel9955;novel24035;novel6363;novel10324;novel22…	S4	All Stages
GO:0006353	DNA-templated transcription, termination	biological_process	9.35389e-07	0.000443842	2.0166	novel20325;C5167_029474;C5167_041879;C5167_042817;C5167_044970;C5167_000293;C5167_000733;C5167_002619;C5167_022396;novel3399;C5167_000783;C5167_044962;C5167_033172;C5167_018161;C5167_044957;C5167_028112;C5167_047414;C5167_031205;C5167_002004;novel23557;C5167_006583;novel30498;novel19171;C5167_000335;C5167_002005;novel19280;C5167_028044;C5167_044959;novel19925;C5167_044963;novel8721;novel24046;nov…	S4	All Stages
GO:0006298	mismatch repair	biological_process	0.000120569	0.0343905	2.96821	C5167_016441;novel2883;C5167_037107;novel27344;novel2885;C5167_020954;C5167_011083;novel5668;C5167_050278;C5167_035408;C5167_032935;C5167_043846;C5167_043350	S4	All Stages
GO:0018298	protein-chromophore linkage	biological_process	0.000144955	0.0343905	1.57885	novel27672;C5167_040465;novel25793;C5167_040466;C5167_030760;C5167_025301;novel22423;C5167_011194;C5167_040448;C5167_040458;C5167_026448;C5167_023148;C5167_024015;C5167_015055;C5167_001388;C5167_049800;C5167_026776;novel10262;novel15190;C5167_021331;C5167_026727;C5167_043625;C5167_013629;C5167_044722;C5167_000857;novel948;C5167_036779;novel12145;C5167_040244;C5167_015058;C5167_050909;C5167_032102…	S4	All Stages
GO:0006388	tRNA splicing, via endonucleolytic cleavage and ligation	biological_process	0.000307115	0.0582904	4.79479	C5167_033011;C5167_033515;C5167_010055;C5167_042362;C5167_003195;C5167_037472	S4	All Stages
GO:0009765	photosynthesis, light harvesting	biological_process	0.000400021	0.06327	1.90432	C5167_040466;C5167_025301;C5167_040448;C5167_040458;C5167_023148;C5167_001388;C5167_049800;C5167_026776;novel10262;C5167_021331;C5167_000857;novel12145;C5167_050909;C5167_032102;C5167_019095;C5167_046444;novel4311;C5167_018076;C5167_050743;C5167_007765;novel13054;C5167_008369;C5167_015796;C5167_039038;C5167_040462;novel706;C5167_035667;C5167_034800	S4	All Stages
GO:0003690	double-stranded DNA binding	molecular_function	5.023e-06	0.00430471	1.86932	novel20325;C5167_029474;C5167_041879;C5167_044970;C5167_000293;C5167_000733;C5167_002619;novel9647;C5167_022396;novel3399;C5167_000783;C5167_044962;C5167_033172;C5167_018161;C5167_044957;C5167_028112;C5167_047414;C5167_031205;C5167_002004;novel23557;C5167_006583;novel30498;C5167_028979;novel19171;C5167_000335;C5167_002005;novel19280;C5167_028044;C5167_044959;novel19925;C5167_044963;novel8721;nove…	S4	All Stages
GO:0003676	nucleic acid binding	molecular_function	1.98993e-05	0.00852683	1.28741	C5167_009047;novel30557;C5167_006056;C5167_015105;novel9931;novel5736;C5167_030405;C5167_006686;novel6051;C5167_021699;C5167_031922;C5167_005642;novel20015;C5167_051108;C5167_046749;C5167_015341;C5167_032011;C5167_038430;C5167_013733;novel4130;C5167_008770;C5167_017754;C5167_008325;novel26019;novel15331;C5167_030760;C5167_016998;C5167_013975;C5167_005254;novel27944;C5167_048242;novel12509;C5167_0…	S4	All Stages
GO:0030983	mismatched DNA binding	molecular_function	3.84245e-05	0.0109766	3.0863	C5167_016441;novel2883;C5167_037107;novel27344;novel2885;C5167_020954;C5167_011083;novel5668;C5167_050278;C5167_009380;C5167_035408;C5167_032935;C5167_043846;C5167_043350	S4	All Stages
GO:0009881	photoreceptor activity	molecular_function	6.65048e-05	0.0142487	2.1587	novel27672;C5167_030760;novel22423;C5167_011194;C5167_024015;C5167_015055;novel15190;C5167_026727;C5167_043625;C5167_044722;novel948;C5167_036779;C5167_015058;novel5812;C5167_012175;C5167_003988;C5167_016138;C5167_030756;C5167_015052;C5167_004730;C5167_017091;C5167_030761;C5167_023979;C5167_016595;C5167_030763;C5167_030767	S4	All Stages
GO:0008168	methyltransferase activity	molecular_function	0.000469089	0.0804019	1.47532	C5167_032665;C5167_028761;C5167_005894;novel6667;C5167_021867;novel4313;C5167_006065;C5167_018131;novel3843;C5167_037408;C5167_043643;C5167_041813;C5167_040073;C5167_044178;C5167_048071;C5167_037740;C5167_051191;C5167_012529;C5167_012395;C5167_016799;C5167_018362;C5167_042498;C5167_011865;novel17925;C5167_036826;C5167_046230;C5167_010172;C5167_046995;C5167_013421;C5167_040134;C5167_023822;C5167_0…	S4	All Stages
GO:0016887	ATP hydrolysis activity	molecular_function	0.000992155	0.141713	1.27861	C5167_028451;novel5390;C5167_040955;novel15692;C5167_015482;C5167_038822;novel15128;C5167_029601;C5167_029266;novel24037;C5167_005642;novel19231;C5167_025641;C5167_006849;C5167_011307;C5167_037923;C5167_036723;novel19949;C5167_026332;C5167_024751;novel19875;C5167_046086;C5167_021392;novel30554;C5167_040114;novel12876;C5167_012843;novel7811;C5167_021397;C5167_004431;novel30189;novel1448;novel27921…	S4	All Stages
GO:0009522	photosystem I	cellular_component	0.000277053	0.0800683	1.83453	C5167_040466;C5167_025301;C5167_036611;C5167_040448;C5167_011519;C5167_040458;C5167_023148;C5167_001388;C5167_049800;C5167_026776;novel10262;C5167_021331;C5167_000857;novel12145;C5167_040244;C5167_050909;C5167_032102;C5167_019095;C5167_046444;novel4311;C5167_018076;C5167_043807;C5167_050743;C5167_007765;novel13054;C5167_008369;C5167_015796;C5167_039038;C5167_040462;novel706;C5167_035667;C5167_034…	S4	All Stages
GO:0005901	caveola	cellular_component	0.000798719	0.107338	4.26204	C5167_025294;C5167_040443;novel15453;C5167_033263;novel17637;novel18223	S4	All Stages
GO:0005759	mitochondrial matrix	cellular_component	0.00111424	0.107338	1.81697	C5167_031715;C5167_031797;C5167_003367;novel26538;C5167_034781;C5167_000843;C5167_035968;C5167_011996;C5167_046971;C5167_024295;novel12414;C5167_011876;C5167_007626;C5167_007628;C5167_016816;novel25379;C5167_014152;C5167_028969;C5167_013128;novel12413;novel3462;novel28512;C5167_028994;novel10820;C5167_028974;C5167_035532;C5167_019190	S4	All Stages
GO:0015074	DNA integration	biological_process	1.34455e-12	1.24774e-09	2.73185	C5167_031101;C5167_006056;novel5736;novel345;novel4130;novel23910;C5167_026366;novel3510;novel22477;novel23756;novel26432;novel18156;novel3236;novel20115;novel26776;novel2875;novel15265;novel26422;C5167_028030;novel26258;novel544;novel3814;novel398;novel21956;novel5847;novel13073;novel4137;C5167_049129;novel15613;novel20469;novel19457;novel17592;novel29635;C5167_004152;novel22487;novel9955;novel6…	S5	All Stages
GO:0006281	DNA repair	biological_process	2.02725e-05	0.00940644	1.59602	C5167_028451;C5167_033404;C5167_021699;novel5743;novel25793;C5167_014953;novel27526;C5167_008901;novel27522;C5167_032755;C5167_026332;novel29984;novel12876;C5167_000065;C5167_025361;novel17323;C5167_018792;C5167_031249;novel18014;C5167_031296;C5167_032128;C5167_000631;C5167_014967;C5167_013167;C5167_009803;novel19486;novel28277;novel10553;C5167_028105;C5167_041903;C5167_032021;C5167_014287;C5167_…	S5	All Stages
GO:0006353	DNA-templated transcription, termination	biological_process	4.82908e-05	0.014938	1.85038	novel20325;C5167_029474;C5167_041879;C5167_042817;C5167_044970;C5167_028119;C5167_000733;C5167_022396;novel3399;C5167_000783;C5167_044962;C5167_033172;C5167_018161;C5167_044957;C5167_028112;C5167_047414;C5167_031205;C5167_002004;novel23557;C5167_006583;novel30498;C5167_000335;C5167_044992;C5167_002005;C5167_027581;novel19280;C5167_028044;C5167_044963;novel24046;C5167_048302;C5167_002006;C5167_045…	S5	All Stages
GO:0016787	hydrolase activity	molecular_function	1.55154e-06	0.00127692	1.52831	C5167_008850;C5167_041246;C5167_047504;C5167_010949;C5167_003518;C5167_011379;C5167_032033;novel6051;novel20538;C5167_048890;C5167_051108;C5167_029134;C5167_035033;novel26397;C5167_013975;novel29468;C5167_048564;C5167_000963;C5167_037078;C5167_034012;C5167_005269;C5167_050252;C5167_035230;novel30577;C5167_042219;C5167_037366;C5167_005177;C5167_022152;novel5625;C5167_025884;novel9874;C5167_001232;…	S5	All Stages
GO:0003676	nucleic acid binding	molecular_function	2.02324e-05	0.00832561	1.2963	C5167_009047;C5167_049073;C5167_031101;C5167_006056;C5167_015105;novel9931;novel5736;C5167_030405;C5167_040436;C5167_006686;novel6051;C5167_021699;C5167_031922;C5167_051108;C5167_046749;C5167_015341;C5167_032011;C5167_013733;novel4130;C5167_017754;C5167_008325;novel15331;C5167_030760;C5167_016998;C5167_013975;C5167_013250;C5167_037248;novel19720;novel27944;C5167_048242;C5167_013789;C5167_000963;C…	S5	All Stages
GO:0003690	double-stranded DNA binding	molecular_function	6.95854e-05	0.0190896	1.76962	novel20325;C5167_029474;C5167_041879;C5167_044970;C5167_028119;C5167_000733;novel9647;C5167_022396;novel3399;C5167_000783;C5167_044962;C5167_033172;C5167_018161;C5167_044957;C5167_028112;C5167_047414;C5167_031205;C5167_002004;novel23557;C5167_006583;novel30498;C5167_028979;C5167_000335;C5167_044992;C5167_002005;C5167_027581;novel19280;C5167_028044;C5167_028973;C5167_044963;novel24046;C5167_048302…	S5	All Stages
GO:0009881	photoreceptor activity	molecular_function	0.000226611	0.0466253	2.09596	novel27672;C5167_027840;C5167_030760;novel22423;C5167_011194;C5167_026590;C5167_024015;C5167_015055;C5167_024005;novel15190;C5167_026727;C5167_043625;C5167_044722;novel948;C5167_036779;C5167_015058;novel5812;C5167_012175;C5167_003988;C5167_030756;C5167_015052;C5167_030761;C5167_016595;C5167_030763	S5	All Stages
GO:0030983	mismatched DNA binding	molecular_function	0.000501767	0.0825908	2.78257	C5167_016441;C5167_037107;novel27344;C5167_020954;novel5668;C5167_050278;C5167_034884;C5167_009380;C5167_035408;C5167_008588;C5167_032935;C5167_043846	S5	All Stages
GO:0043138	3'-5' DNA helicase activity	molecular_function	0.000635257	0.0871361	3.92265	C5167_021699;C5167_026332;C5167_004125;C5167_004130;C5167_041035;C5167_026331;C5167_021698	S5	All Stages
GO:0004386	helicase activity	molecular_function	0.00164068	0.178386	1.78003	C5167_026989;novel29468;C5167_037078;novel6709;novel6641;C5167_042219;novel5625;C5167_025884;C5167_043388;C5167_044965;C5167_008270;C5167_002261;novel17571;novel8893;C5167_018449;novel25624;novel25846;C5167_019991;C5167_035600;novel28581;C5167_046198;C5167_035952;C5167_010038;novel170;novel27680;novel15425;C5167_028530	S5	All Stages
GO:0004364	glutathione transferase activity	molecular_function	0.00173401	0.178386	1.65677	C5167_027016;C5167_035995;C5167_046637;C5167_048722;novel11016;C5167_004656;novel9646;C5167_011587;C5167_036546;C5167_044828;C5167_011459;C5167_014336;C5167_037120;C5167_036542;C5167_038890;C5167_007457;C5167_026194;C5167_048511;C5167_012864;C5167_008042;C5167_004017;C5167_011457;C5167_048853;novel12920;C5167_044891;C5167_005095;C5167_000276;C5167_048510;C5167_034933;C5167_004842;C5167_003891;C51…	S5	All Stages
GO:0000786	nucleosome	cellular_component	9.31687e-05	0.0255282	1.65112	C5167_002902;C5167_050372;C5167_050769;C5167_025197;C5167_031073;novel922;C5167_031225;C5167_009898;C5167_030938;C5167_039199;C5167_043575;C5167_024536;C5167_036851;C5167_001005;C5167_015344;C5167_050897;C5167_008360;C5167_002571;C5167_003745;C5167_050909;C5167_034057;C5167_011683;C5167_047636;C5167_046789;C5167_037713;novel3677;C5167_015513;C5167_036475;C5167_021950;C5167_028395;C5167_030922;nov…	S5	All Stages
GO:0000015	phosphopyruvate hydratase complex	cellular_component	0.0013802	0.189087	2.80189	novel15469;C5167_017200;novel14625;novel15467;C5167_025521;C5167_036123;novel15293;novel17752;novel15292;novel26057	S5	All Stages
GO:0015074	DNA integration	biological_process	1.63658e-23	1.08014e-20	4.56135	C5167_031101;C5167_006056;novel5736;novel345;novel4130;novel1518;novel29640;novel23910;C5167_026366;novel22477;novel18156;novel3236;novel26776;novel2875;novel18226;novel15265;novel26422;novel27128;C5167_028030;novel26258;novel544;novel3814;novel398;novel21956;novel5847;novel13073;novel4137;C5167_049129;novel13224;novel15613;novel20469;novel19457;novel17592;novel29635;C5167_004152;novel628;novel22…	S2	Up-regulated
GO:0006353	DNA-templated transcription, termination	biological_process	9.42512e-09	3.11029e-06	2.70731	novel20325;C5167_009519;C5167_029474;C5167_041879;C5167_042817;C5167_044970;C5167_050129;C5167_000293;C5167_000733;C5167_008269;C5167_033172;C5167_018161;C5167_044957;C5167_028112;C5167_047414;novel30498;novel19171;C5167_044992;C5167_002005;C5167_028044;novel19925;C5167_044963;novel8721;C5167_000536;novel24046;C5167_048302;novel28060;C5167_045012;novel19274;C5167_000538;novel19878;novel19271;C516…	S2	Up-regulated
GO:0006281	DNA repair	biological_process	6.41496e-06	0.00141129	1.84764	C5167_028451;C5167_037558;C5167_014953;novel27526;novel4125;C5167_008901;novel27522;novel29984;novel12876;C5167_000065;C5167_025361;C5167_031249;C5167_031296;C5167_032128;C5167_014967;C5167_013167;C5167_009803;novel19486;C5167_028105;C5167_032021;C5167_014287;C5167_002141;novel17484;novel20202;C5167_004116;C5167_006130;novel3735;novel22505;C5167_001019;C5167_030970;C5167_046850;C5167_031172;C5167…	S2	Up-regulated
GO:0006952	defense response	biological_process	0.000131159	0.0216413	1.5165	C5167_011104;C5167_029021;C5167_048402;C5167_038945;C5167_047537;C5167_030285;novel635;C5167_025060;C5167_041909;C5167_007489;novel25982;C5167_041089;C5167_011481;C5167_023229;C5167_029948;C5167_029203;C5167_040984;novel6520;C5167_005495;novel632;C5167_040994;C5167_046468;novel26041;C5167_011986;novel25992;novel20026;novel23524;C5167_037427;C5167_011712;novel28278;novel25305;C5167_037317;novel869…	S2	Up-regulated
GO:0006360	transcription by RNA polymerase I	biological_process	0.000324573	0.0428436	6.63469	C5167_047345;novel3813;novel26017;novel30585;C5167_047354	S2	Up-regulated
GO:0000723	telomere maintenance	biological_process	0.000458534	0.0504387	2.81636	C5167_028451;C5167_037558;novel12876;novel19486;novel17484;C5167_004116;C5167_007634;novel3735;C5167_030970;C5167_011547;novel20117;novel9774;novel27680	S2	Up-regulated
GO:0000373	Group II intron splicing	biological_process	0.00153363	0.144599	3.39696	C5167_030965;C5167_018676;novel13068;C5167_040608;C5167_019746;C5167_025870;C5167_036175;C5167_038739	S2	Up-regulated
GO:0061780	mitotic cohesin loading	biological_process	0.00210127	0.169895	4.82523	C5167_035407;C5167_035332;C5167_031259;C5167_021514;C5167_021515	S2	Up-regulated
GO:0045039	protein insertion into mitochondrial inner membrane	biological_process	0.00231675	0.169895	3.5385	C5167_043266;C5167_021701;C5167_004126;C5167_004127;C5167_000394;C5167_000636;C5167_000390	S2	Up-regulated
GO:0003676	nucleic acid binding	molecular_function	1.48146e-12	9.30354e-10	1.68094	C5167_031101;novel30557;C5167_006056;C5167_041268;novel9931;novel5736;C5167_030405;C5167_040436;novel6051;C5167_031922;C5167_005642;C5167_051108;C5167_046749;C5167_015341;C5167_032011;C5167_038430;C5167_013733;novel4130;C5167_017754;novel1518;novel15331;novel29640;C5167_030760;C5167_013250;novel19720;novel27944;C5167_048242;C5167_013789;novel12509;C5167_000963;C5167_011850;C5167_026366;C5167_0307…	S2	Up-regulated
GO:0043531	ADP binding	molecular_function	9.65485e-09	3.03162e-06	2.74667	C5167_029021;novel635;novel25982;C5167_029948;C5167_029203;novel6520;novel632;C5167_040994;novel26041;C5167_011986;novel25992;novel20026;C5167_011712;novel28278;novel25305;C5167_037317;novel869;novel863;novel1769;C5167_044645;C5167_047552;novel5255;novel14364;C5167_040010;novel1561;novel20039;novel841;novel25974;novel12655;C5167_040028;C5167_031727;C5167_029949;C5167_028970;novel30604;novel26905;…	S2	Up-regulated
GO:0003690	double-stranded DNA binding	molecular_function	5.29109e-08	1.1076e-05	2.48316	novel20325;C5167_009519;C5167_029474;C5167_041879;C5167_044970;C5167_050129;C5167_000293;C5167_000733;C5167_008269;C5167_033172;C5167_018161;C5167_044957;C5167_028112;C5167_047414;novel30498;novel19171;C5167_044992;C5167_002005;C5167_028044;novel19925;C5167_044963;novel8721;C5167_000536;novel24046;C5167_048302;novel28060;C5167_045012;novel19274;C5167_000538;novel19878;C5167_010423;novel19271;C516…	S2	Up-regulated
GO:0004523	RNA-DNA hybrid ribonuclease activity	molecular_function	2.69843e-05	0.00423653	1.78045	C5167_040436;C5167_038430;C5167_030760;novel19720;novel27944;C5167_048242;C5167_011850;C5167_018845;novel13418;novel14997;novel19834;C5167_025701;novel21788;C5167_018427;C5167_040158;novel20351;novel3828;novel27093;novel3814;C5167_040700;novel10160;novel5560;novel21580;C5167_042350;novel27300;novel22331;C5167_013153;novel26527;novel20469;C5167_001547;novel8288;novel25360;novel3315;novel10324;nove…	S2	Up-regulated
GO:0003964	RNA-directed DNA polymerase activity	molecular_function	0.000233317	0.0293046	2.48155	novel4130;novel28696;C5167_048242;novel8056;C5167_028030;novel544;novel15839;novel765;novel28782;novel5499;novel628;novel25360;novel6363;C5167_046318;C5167_027009;novel18096;novel17820;novel1461	S2	Up-regulated
GO:0016779	nucleotidyltransferase activity	molecular_function	0.000470235	0.0492179	2.49777	C5167_002896;novel24209;novel3814;novel15552;novel27300;C5167_008738;C5167_049129;novel20469;novel22487;novel3315;C5167_015388;C5167_014703;novel7920;novel10538;novel15337;C5167_016476	S2	Up-regulated
GO:0000774	adenyl-nucleotide exchange factor activity	molecular_function	0.000665596	0.0597134	4.89947	C5167_003367;novel26538;C5167_024295;C5167_032013;novel28512;novel10820	S2	Up-regulated
GO:0016307	phosphatidylinositol phosphate kinase activity	molecular_function	0.000835333	0.0655737	10.6155	C5167_015064;C5167_026968;C5167_025048	S2	Up-regulated
GO:0030785	[ribulose-bisphosphate carboxylase]-lysine N-methyltransferase activity	molecular_function	0.00100885	0.070395	7.07701	C5167_031029;C5167_031293;C5167_034978;C5167_035433	S2	Up-regulated
GO:0004550	nucleoside diphosphate kinase activity	molecular_function	0.00176946	0.111122	2.46431	novel19835;C5167_047152;C5167_003574;C5167_047162;C5167_011427;novel8853;C5167_029112;novel18053;novel13183;C5167_003698;C5167_037917;C5167_029105;novel29285	S2	Up-regulated
GO:0004474	malate synthase activity	molecular_function	0.00217795	0.124341	6.06601	C5167_004270;C5167_004271;C5167_023177;C5167_017488	S2	Up-regulated
GO:0045145	single-stranded DNA 5'-3' exodeoxyribonuclease activity	molecular_function	0.00310544	0.160575	7.96163	novel23806;C5167_000588;C5167_003194	S2	Up-regulated
GO:0004751	ribose-5-phosphate isomerase activity	molecular_function	0.003324	0.160575	4.42313	C5167_044286;C5167_034026;C5167_042533;C5167_026523;C5167_032275	S2	Up-regulated
GO:0015074	DNA integration	biological_process	2.93153e-20	1.79996e-17	4.58016	C5167_006056;novel5736;novel345;novel4130;novel29640;novel23910;C5167_026366;novel22477;novel18156;novel3236;novel20115;novel26776;novel2875;novel15265;novel26422;C5167_028030;novel26258;novel544;novel3814;novel398;novel21956;novel5847;novel13073;C5167_049129;novel15613;novel20469;novel19457;novel17592;novel29635;C5167_004152;novel22487;novel9955;novel24035;novel6363;novel10324;novel17631;novel81…	S3	Up-regulated
GO:0006353	DNA-templated transcription, termination	biological_process	2.62404e-12	8.05579e-10	3.36083	novel20325;C5167_009519;C5167_029474;C5167_041879;C5167_042817;C5167_044970;C5167_000293;C5167_000733;C5167_000783;C5167_045223;C5167_044962;C5167_033172;C5167_018161;C5167_044957;C5167_028112;C5167_047414;novel23557;novel30498;novel19171;C5167_044992;C5167_002005;novel19280;C5167_028044;novel19925;C5167_044963;novel8721;novel24046;C5167_048302;novel28060;C5167_045012;novel19274;C5167_000538;nove…	S3	Up-regulated
GO:0006281	DNA repair	biological_process	2.46461e-05	0.00504423	1.85525	C5167_040488;C5167_028451;C5167_014953;novel27526;novel4125;C5167_008901;novel27522;novel29984;novel12876;C5167_025361;novel17323;C5167_031249;C5167_031296;C5167_032128;C5167_014967;C5167_013167;C5167_009803;novel19486;C5167_028105;C5167_032021;C5167_014287;C5167_002141;novel17484;novel20202;C5167_006130;novel3735;novel22505;C5167_001019;C5167_046850;C5167_031172;C5167_042066;C5167_007698;novel25…	S3	Up-regulated
GO:0006355	regulation of transcription, DNA-templated	biological_process	5.17147e-05	0.00793821	1.45497	novel20325;C5167_009519;C5167_029474;C5167_041879;C5167_027010;C5167_049335;C5167_027840;C5167_046683;C5167_036214;C5167_044970;C5167_020070;C5167_045975;C5167_011015;C5167_030760;novel22423;novel21971;C5167_000293;C5167_011194;C5167_000733;C5167_015206;C5167_026590;C5167_024751;C5167_046144;novel19370;C5167_002949;C5167_015115;C5167_020461;C5167_024015;C5167_020421;C5167_000783;C5167_024005;C516…	S3	Up-regulated
GO:0006360	transcription by RNA polymerase I	biological_process	0.000166329	0.0194032	7.6336	C5167_047345;novel3813;novel26017;novel30585;C5167_047354	S3	Up-regulated
GO:0006952	defense response	biological_process	0.000189608	0.0194032	1.54604	C5167_011104;C5167_047537;C5167_030285;novel635;novel30781;C5167_041909;novel25982;C5167_041089;C5167_011481;C5167_023229;C5167_029203;C5167_011924;C5167_040984;novel6520;C5167_005495;novel632;C5167_040994;novel643;novel26048;C5167_011986;novel25992;novel23524;C5167_011712;novel30782;novel28278;novel25305;novel869;C5167_047975;novel863;novel1769;C5167_046472;C5167_028075;C5167_044645;C5167_007788…	S3	Up-regulated
GO:0032366	intracellular sterol transport	biological_process	0.00205894	0.158024	9.16032	C5167_045476;C5167_003713;C5167_041154	S3	Up-regulated
GO:0097295	morphine biosynthetic process	biological_process	0.00205894	0.158024	9.16032	C5167_039865;C5167_018133;C5167_039857	S3	Up-regulated
GO:0003676	nucleic acid binding	molecular_function	2.88676e-11	1.69742e-08	1.69227	C5167_027040;C5167_006056;C5167_041268;novel9931;novel5736;C5167_030405;C5167_040436;C5167_031922;C5167_005642;C5167_051108;C5167_046749;C5167_015341;C5167_032011;C5167_038430;C5167_013733;novel4130;C5167_017754;novel15331;novel29640;C5167_030760;C5167_013250;novel19720;novel27944;C5167_048242;C5167_013789;novel12509;C5167_000963;C5167_011850;C5167_026366;C5167_030709;C5167_004142;C5167_018845;C5…	S3	Up-regulated
GO:0003690	double-stranded DNA binding	molecular_function	7.81458e-11	2.29749e-08	2.99987	novel20325;C5167_009519;C5167_029474;C5167_041879;C5167_044970;C5167_000293;C5167_000733;C5167_000783;C5167_045223;C5167_044962;C5167_033172;C5167_018161;C5167_044957;C5167_028112;C5167_047414;novel23557;novel30498;novel19171;C5167_044992;C5167_002005;novel19280;C5167_028044;novel19925;C5167_044963;novel8721;novel24046;C5167_048302;novel28060;C5167_045012;novel19274;C5167_000538;novel19878;novel1…	S3	Up-regulated
GO:0043531	ADP binding	molecular_function	3.14447e-09	6.16316e-07	2.98938	novel635;novel25982;C5167_029203;novel6520;novel632;C5167_040994;novel643;C5167_011986;novel25992;C5167_011712;novel28278;novel25305;novel869;novel863;novel1769;C5167_044645;C5167_047552;novel5255;novel14364;C5167_040010;novel1561;novel20039;C5167_011553;novel841;novel25974;novel12655;C5167_040028;C5167_031727;C5167_029949;C5167_028970;novel30604;novel636;C5167_044626;novel25318;novel859	S3	Up-regulated
GO:0004523	RNA-DNA hybrid ribonuclease activity	molecular_function	2.46461e-05	0.00362297	1.85525	C5167_040436;C5167_038430;C5167_030760;novel19720;novel27944;C5167_048242;C5167_011850;C5167_018845;novel13418;novel14997;novel19834;C5167_025701;novel21788;C5167_018427;C5167_040158;novel20351;novel3828;novel27093;novel3814;C5167_040700;novel10160;novel21580;C5167_042350;novel22331;C5167_013153;novel26527;novel20469;C5167_001547;novel8288;novel25360;novel10324;novel10907;novel28753;C5167_026652;…	S3	Up-regulated
GO:0004550	nucleoside diphosphate kinase activity	molecular_function	0.000127286	0.0149688	3.05344	novel19835;C5167_047152;C5167_003574;novel27983;C5167_047162;C5167_011427;C5167_026973;novel8853;C5167_029112;novel18053;C5167_003698;C5167_037917;C5167_029105;novel29285	S3	Up-regulated
GO:0000774	adenyl-nucleotide exchange factor activity	molecular_function	0.000310345	0.0304138	5.63712	C5167_003367;novel26538;C5167_024295;C5167_032013;novel28512;novel10820	S3	Up-regulated
GO:0016307	phosphatidylinositol phosphate kinase activity	molecular_function	0.00054838	0.0460639	12.2138	C5167_015064;C5167_026968;C5167_025048	S3	Up-regulated
GO:0004474	malate synthase activity	molecular_function	0.00128244	0.0942594	6.97929	C5167_004270;C5167_004271;C5167_023177;C5167_017488	S3	Up-regulated
GO:0004751	ribose-5-phosphate isomerase activity	molecular_function	0.00177884	0.116217	5.08906	C5167_044286;C5167_034026;C5167_042533;C5167_026523;C5167_032275	S3	Up-regulated
GO:0016779	nucleotidyltransferase activity	molecular_function	0.00317463	0.186668	2.33498	novel24209;novel3814;novel15552;C5167_008738;C5167_049129;novel20469;novel22487;C5167_015388;C5167_014703;novel7920;novel10538;novel15337;C5167_016476	S3	Up-regulated
GO:0003723	RNA binding	molecular_function	0.00370552	0.198077	1.25856	novel6667;C5167_003710;C5167_026865;C5167_028714;C5167_046879;C5167_014855;C5167_005642;C5167_047417;C5167_016490;C5167_040892;C5167_047485;C5167_041500;C5167_016703;C5167_027237;novel11050;C5167_031395;C5167_016823;C5167_030986;C5167_043715;C5167_030320;C5167_018676;C5167_043643;C5167_012962;C5167_043834;C5167_009262;C5167_017737;C5167_047353;C5167_049244;C5167_014620;C5167_036684;C5167_000496;C…	S3	Up-regulated
GO:0015074	DNA integration	biological_process	3.44883e-23	2.0624e-20	5.37823	C5167_006056;novel5736;novel345;novel4130;novel23910;C5167_026366;novel22477;novel18156;novel3236;novel20115;novel26776;novel2875;novel15265;novel26422;novel27128;C5167_028030;novel26258;novel544;novel3814;novel398;novel21956;novel5847;novel13073;C5167_049129;novel15613;novel20469;novel19457;novel17592;novel29635;C5167_004152;novel22487;novel9955;novel24035;novel6363;novel10324;novel17631;novel81…	S4	Up-regulated
GO:0006353	DNA-templated transcription, termination	biological_process	3.41876e-11	1.02221e-08	3.46517	novel20325;C5167_029474;C5167_041879;C5167_042817;C5167_044970;C5167_000293;C5167_000733;C5167_000783;C5167_044962;C5167_033172;C5167_018161;C5167_044957;C5167_028112;C5167_047414;novel23557;novel30498;novel19171;C5167_002005;novel19280;C5167_028044;novel19925;C5167_044963;novel8721;novel24046;novel28060;C5167_045012;novel19274;novel19878;C5167_000533;novel19271;C5167_008524;novel19877;novel30497…	S4	Up-regulated
GO:0006281	DNA repair	biological_process	0.000197349	0.0393383	1.81544	C5167_028451;C5167_014953;novel27526;novel27522;novel29984;novel12876;C5167_025361;novel17323;C5167_031249;C5167_031296;C5167_032128;C5167_007246;C5167_014967;C5167_013167;C5167_009803;novel19486;C5167_028105;C5167_032021;C5167_014287;novel17484;novel20202;C5167_006130;novel3735;novel22505;C5167_001019;C5167_030970;C5167_046850;C5167_031172;C5167_042066;C5167_007698;novel25974;C5167_032039;C5167_…	S4	Up-regulated
GO:0006355	regulation of transcription, DNA-templated	biological_process	0.000277314	0.0414584	1.44203	novel20325;C5167_029474;C5167_041879;C5167_044560;C5167_049335;C5167_046683;C5167_044970;C5167_020070;C5167_045975;C5167_011015;C5167_030760;novel22423;C5167_004213;C5167_000293;C5167_011194;C5167_000733;C5167_024751;novel19370;C5167_002949;C5167_020461;C5167_024015;C5167_020421;C5167_000783;C5167_022260;C5167_026727;C5167_044962;novel27530;C5167_015967;C5167_033172;novel8101;C5167_018161;C5167_0…	S4	Up-regulated
GO:0042254	ribosome biogenesis	biological_process	0.000396341	0.0474024	1.96187	C5167_047121;C5167_003767;C5167_031038;C5167_044442;C5167_011834;C5167_027929;C5167_034988;C5167_037636;novel14608;C5167_027958;C5167_029774;novel3590;C5167_029497;C5167_005056;C5167_049009;C5167_041433;C5167_013581;novel19857;C5167_003810;C5167_031208;C5167_026268;C5167_023977;C5167_014737;C5167_015592;C5167_003812;C5167_011841;C5167_041459;C5167_041438;C5167_027184	S4	Up-regulated
GO:0032366	intracellular sterol transport	biological_process	0.00128379	0.112302	10.7565	C5167_045476;C5167_003713;C5167_041154	S4	Up-regulated
GO:0031146	SCF-dependent proteasomal ubiquitin-dependent protein catabolic process	biological_process	0.00131458	0.112302	5.51613	novel15341;novel17435;novel25903;C5167_025403;C5167_043390	S4	Up-regulated
GO:0000723	telomere maintenance	biological_process	0.00177842	0.115294	2.92693	C5167_028451;novel12876;novel19486;novel17484;C5167_007634;novel3735;C5167_030970;novel20117;novel19220;novel27680	S4	Up-regulated
GO:0006383	transcription by RNA polymerase III	biological_process	0.00188817	0.115294	4.30258	C5167_019919;novel29353;C5167_039443;C5167_011560;C5167_017917;novel3134	S4	Up-regulated
GO:0006306	DNA methylation	biological_process	0.001928	0.115294	5.12212	C5167_040073;C5167_051191;C5167_041138;C5167_021495;C5167_014927	S4	Up-regulated
GO:0045039	protein insertion into mitochondrial inner membrane	biological_process	0.00248888	0.135304	4.0977	C5167_043266;C5167_004126;C5167_004127;C5167_000394;C5167_000636;C5167_000390	S4	Up-regulated
GO:0009620	response to fungus	biological_process	0.00304241	0.151614	8.60517	C5167_007345;C5167_007328;C5167_036315	S4	Up-regulated
GO:0002239	response to oomycetes	biological_process	0.00486001	0.181643	14.3419	C5167_023787;C5167_029114	S4	Up-regulated
GO:0007029	endoplasmic reticulum organization	biological_process	0.00486001	0.181643	14.3419	C5167_048823;C5167_012863	S4	Up-regulated
GO:0015690	aluminum cation transport	biological_process	0.00486001	0.181643	14.3419	C5167_023787;C5167_029114	S4	Up-regulated
GO:0016444	somatic cell DNA recombination	biological_process	0.00486001	0.181643	14.3419	C5167_007246;C5167_001019	S4	Up-regulated
GO:0003676	nucleic acid binding	molecular_function	1.01634e-15	5.48825e-13	1.93777	novel30557;C5167_006056;novel9931;novel5736;C5167_030405;C5167_006686;novel6051;C5167_031922;C5167_005642;C5167_051108;C5167_046749;C5167_015341;C5167_032011;C5167_038430;C5167_013733;novel4130;C5167_017754;novel26019;novel15331;C5167_030760;novel27944;C5167_048242;novel12509;C5167_000963;C5167_011850;C5167_026366;novel14348;C5167_030709;C5167_037078;novel6357;novel13418;C5167_048071;novel14565;n…	S4	Up-regulated
GO:0003690	double-stranded DNA binding	molecular_function	5.41977e-10	1.46334e-07	3.10323	novel20325;C5167_029474;C5167_041879;C5167_044970;C5167_000293;C5167_000733;C5167_000783;C5167_044962;C5167_033172;C5167_018161;C5167_044957;C5167_028112;C5167_047414;novel23557;novel30498;novel19171;C5167_002005;novel19280;C5167_028044;novel19925;C5167_044963;novel8721;novel24046;novel28060;C5167_045012;novel19274;novel19878;C5167_000533;novel19271;C5167_008524;novel19877;novel30497;C5167_047286…	S4	Up-regulated
GO:0004550	nucleoside diphosphate kinase activity	molecular_function	2.21189e-05	0.0039814	3.58549	novel19835;C5167_047152;C5167_003574;novel27983;C5167_047162;C5167_011427;novel8853;C5167_019528;C5167_029112;novel18053;C5167_003698;C5167_037917;C5167_029105;novel29285	S4	Up-regulated
GO:0000774	adenyl-nucleotide exchange factor activity	molecular_function	0.000127784	0.0172509	6.61936	C5167_003367;novel26538;C5167_024295;C5167_032013;novel28512;novel10820	S4	Up-regulated
GO:0004523	RNA-DNA hybrid ribonuclease activity	molecular_function	0.000197349	0.0213137	1.81544	C5167_038430;C5167_030760;novel27944;C5167_048242;C5167_011850;novel13418;novel14997;novel19834;C5167_025701;novel21788;C5167_018427;C5167_040158;novel20351;novel3828;novel27093;novel3814;C5167_040700;novel10160;novel21580;C5167_042350;novel22331;C5167_013153;novel26527;novel20469;C5167_001547;C5167_012919;novel10324;novel10907;novel17820;C5167_021351;novel10538;novel15337;novel19787;novel29285;n…	S4	Up-regulated
GO:0016307	phosphatidylinositol phosphate kinase activity	molecular_function	0.000338637	0.0304774	14.3419	C5167_015064;C5167_026968;C5167_025048	S4	Up-regulated
GO:0003723	RNA binding	molecular_function	0.000615629	0.0474913	1.34351	novel6667;C5167_003710;C5167_026865;C5167_046879;C5167_046308;C5167_014855;C5167_005642;C5167_047417;C5167_016490;C5167_040892;C5167_047485;C5167_041500;C5167_016703;C5167_027237;novel11050;C5167_016823;C5167_030986;C5167_037408;C5167_030320;C5167_018676;C5167_043643;C5167_043834;C5167_009262;C5167_049244;C5167_014620;C5167_000496;C5167_007529;C5167_045550;C5167_042416;novel21729;C5167_050094;C51…	S4	Up-regulated
GO:0003964	RNA-directed DNA polymerase activity	molecular_function	0.00244825	0.165257	2.42137	novel4130;C5167_048242;novel8056;C5167_028030;novel544;novel15839;novel765;novel28782;novel5499;novel6363;C5167_027009;novel18096;novel17820	S4	Up-regulated
GO:0008897	holo-[acyl-carrier-protein] synthase activity	molecular_function	0.00304241	0.182545	8.60517	C5167_032179;C5167_046083;C5167_003395	S4	Up-regulated
GO:0005759	mitochondrial matrix	cellular_component	0.000284742	0.057518	2.56645	C5167_003367;novel26538;C5167_034781;C5167_000843;C5167_011996;C5167_046971;C5167_024295;C5167_011876;C5167_016816;C5167_028969;C5167_013128;novel3462;novel28512;C5167_028994;novel10820;C5167_035532;C5167_019190	S4	Up-regulated
GO:0042721	TIM22 mitochondrial import inner membrane insertion complex	cellular_component	0.00248888	0.170956	4.0977	C5167_043266;C5167_004126;C5167_004127;C5167_000394;C5167_000636;C5167_000390	S4	Up-regulated
GO:0005730	nucleolus	cellular_component	0.00253896	0.170956	1.60268	C5167_047121;C5167_047334;C5167_046927;C5167_033273;C5167_033892;C5167_045860;C5167_003192;C5167_037408;C5167_047769;C5167_041813;C5167_031038;C5167_049244;C5167_024536;C5167_027929;C5167_034988;C5167_005093;novel14608;C5167_031831;C5167_018113;C5167_027958;novel3590;C5167_003111;C5167_005056;C5167_026263;C5167_013581;C5167_013780;C5167_037874;C5167_031208;C5167_026268;C5167_025593;C5167_023977;C…	S4	Up-regulated
GO:0015074	DNA integration	biological_process	2.36698e-23	1.41072e-20	5.13188	C5167_031101;C5167_006056;novel5736;novel345;novel4130;novel23910;C5167_026366;novel3510;novel22477;novel23756;novel18156;novel3236;novel20115;novel26776;novel2875;novel15265;novel26422;C5167_028030;novel26258;novel544;novel3814;novel398;novel21956;novel5847;novel13073;novel4137;C5167_049129;novel15613;novel20469;novel19457;novel17592;novel29635;C5167_004152;novel22487;novel9955;novel6363;novel10…	S5	Up-regulated
GO:0006353	DNA-templated transcription, termination	biological_process	7.26386e-08	2.16463e-05	2.8215	novel20325;C5167_029474;C5167_041879;C5167_042817;C5167_044970;C5167_000733;C5167_000783;C5167_044962;C5167_033172;C5167_018161;C5167_044957;C5167_028112;C5167_047414;novel23557;novel30498;C5167_044992;C5167_002005;novel19280;C5167_028044;C5167_044963;novel24046;C5167_048302;C5167_045012;novel19274;C5167_000538;novel19878;novel19271;C5167_008524;novel30497;novel24344;novel19876;C5167_000918	S5	Up-regulated
GO:0006281	DNA repair	biological_process	1.60053e-06	0.000317972	2.03716	C5167_028451;C5167_014953;novel27526;C5167_008901;novel27522;novel29984;novel12876;C5167_000065;C5167_025361;novel17323;C5167_031249;C5167_031296;C5167_032128;C5167_014967;C5167_013167;C5167_009803;novel19486;C5167_028105;C5167_032021;C5167_014287;novel17484;novel20202;C5167_006130;novel3735;novel22505;C5167_001019;C5167_030970;C5167_046850;C5167_031172;C5167_042066;C5167_006009;C5167_007698;nove…	S5	Up-regulated
GO:0000723	telomere maintenance	biological_process	0.000948142	0.141273	2.94926	C5167_028451;novel12876;novel19486;novel17484;C5167_007634;novel3735;C5167_030970;C5167_018802;novel20117;novel19220;novel27680	S5	Up-regulated
GO:2000022	regulation of jasmonic acid mediated signaling pathway	biological_process	0.00161287	0.165082	4.37921	C5167_020248;C5167_020268;C5167_020269;novel4111;C5167_018163;C5167_020252	S5	Up-regulated
GO:0097295	morphine biosynthetic process	biological_process	0.0016619	0.165082	9.85322	C5167_039865;C5167_018133;C5167_039857	S5	Up-regulated
GO:0009862	systemic acquired resistance, salicylic acid mediated signaling pathway	biological_process	0.00220659	0.184186	4.14872	C5167_020248;C5167_020268;C5167_020269;novel4111;C5167_018163;C5167_020252	S5	Up-regulated
GO:0009052	pentose-phosphate shunt, non-oxidative branch	biological_process	0.00284375	0.184186	4.69201	C5167_044286;C5167_034026;C5167_042533;C5167_026523;C5167_032275	S5	Up-regulated
GO:0042128	nitrate assimilation	biological_process	0.00284375	0.184186	4.69201	C5167_001947;C5167_007157;novel20010;novel24159;C5167_023284	S5	Up-regulated
GO:0000209	protein polyubiquitination	biological_process	0.00309037	0.184186	5.83894	C5167_016067;C5167_049757;C5167_007500;C5167_028769	S5	Up-regulated
GO:0003676	nucleic acid binding	molecular_function	7.01548e-11	3.94972e-08	1.70721	C5167_031101;C5167_006056;novel9931;novel5736;C5167_030405;C5167_040436;C5167_006686;novel6051;C5167_031922;C5167_051108;C5167_046749;C5167_015341;C5167_032011;C5167_013733;novel4130;C5167_017754;novel15331;C5167_030760;C5167_013250;novel19720;novel27944;C5167_048242;C5167_013789;C5167_000963;C5167_011850;C5167_026366;C5167_030709;C5167_018845;C5167_037078;novel6357;novel13418;C5167_037388;novel3…	S5	Up-regulated
GO:0003690	double-stranded DNA binding	molecular_function	1.87111e-06	0.000526717	2.4585	novel20325;C5167_029474;C5167_041879;C5167_044970;C5167_000733;C5167_000783;C5167_044962;C5167_033172;C5167_018161;C5167_044957;C5167_028112;C5167_047414;novel23557;novel30498;C5167_044992;C5167_002005;novel19280;C5167_028044;C5167_044963;novel24046;C5167_048302;C5167_045012;novel19274;C5167_000538;novel19878;novel19271;C5167_008524;novel30497;C5167_047286;novel24344;novel19876;C5167_000918	S5	Up-regulated
GO:0004523	RNA-DNA hybrid ribonuclease activity	molecular_function	3.7416e-05	0.00702173	1.87086	C5167_040436;C5167_030760;novel19720;novel27944;C5167_048242;C5167_011850;C5167_018845;novel13418;novel14997;novel19834;C5167_025701;novel21788;C5167_018427;C5167_040158;novel20351;novel3828;novel27093;novel3814;C5167_040700;novel10160;novel21580;C5167_042350;novel22331;C5167_013153;novel26527;novel20469;C5167_001547;novel8288;novel25360;novel10324;novel10907;C5167_026652;novel24559;C5167_046318;…	S5	Up-regulated
GO:0004837	tyrosine decarboxylase activity	molecular_function	0.000142036	0.0199916	3.61285	C5167_027153;C5167_027152;C5167_027162;C5167_027154;C5167_027148;C5167_042904;C5167_019642;C5167_027157;C5167_008153;C5167_044770;novel10064	S5	Up-regulated
GO:0000774	adenyl-nucleotide exchange factor activity	molecular_function	0.000207788	0.0222233	6.06352	C5167_003367;novel26538;C5167_024295;C5167_032013;novel28512;novel10820	S5	Up-regulated
GO:0004550	nucleoside diphosphate kinase activity	molecular_function	0.000236838	0.0222233	3.0498	novel19835;C5167_047152;C5167_003574;C5167_047162;C5167_026973;novel8853;C5167_029112;novel18053;novel13183;C5167_003698;C5167_037917;C5167_029105;novel29285	S5	Up-regulated
GO:0016307	phosphatidylinositol phosphate kinase activity	molecular_function	0.000440604	0.0354372	13.1376	C5167_015064;C5167_026968;C5167_025048	S5	Up-regulated
GO:0003964	RNA-directed DNA polymerase activity	molecular_function	0.000620403	0.0436608	2.55928	novel4130;C5167_048242;novel23756;novel8056;C5167_028030;novel544;novel765;novel28782;novel5499;novel25360;novel6363;C5167_046318;C5167_027009;novel18096;novel1461	S5	Up-regulated
GO:0004474	malate synthase activity	molecular_function	0.000972017	0.060805	7.50721	C5167_004270;C5167_004271;C5167_023177;C5167_017488	S5	Up-regulated
GO:0004751	ribose-5-phosphate isomerase activity	molecular_function	0.00127969	0.0720464	5.47401	C5167_044286;C5167_034026;C5167_042533;C5167_026523;C5167_032275	S5	Up-regulated
GO:0035101	FACT complex	cellular_component	0.000707302	0.135802	2.62752	novel27526;novel29984;C5167_000065;C5167_031249;C5167_032128;C5167_009803;C5167_032021;C5167_014287;C5167_006009;C5167_007698;C5167_032039;C5167_012845;C5167_023114;novel15906	S5	Up-regulated
GO:0006334	nucleosome assembly	biological_process	1.024e-08	5.67831e-06	3.11289	C5167_048931;C5167_043587;C5167_030896;C5167_037254;C5167_028417;C5167_022812;C5167_005724;C5167_031225;C5167_043590;C5167_009898;C5167_050498;C5167_009897;C5167_007094;C5167_042610;C5167_030951;C5167_023785;C5167_028413;C5167_003745;novel25559;C5167_009783;novel15209;C5167_009872;C5167_045361;C5167_012931;C5167_004986;C5167_001286;C5167_013564;C5167_028831;C5167_002162;C5167_034567	S2	Down-regulated
GO:0010215	cellulose microfibril organization	biological_process	1.61087e-08	5.67831e-06	5.64311	C5167_030664;novel6169;novel10383;C5167_024221;C5167_012991;C5167_021785;C5167_024209;novel14393;C5167_015160;C5167_048956;C5167_021782;C5167_022785;novel15213;C5167_005779	S2	Down-regulated
GO:0006270	DNA replication initiation	biological_process	1.16563e-05	0.00273924	4.43387	C5167_003340;C5167_047397;C5167_006849;C5167_038633;C5167_030731;C5167_003762;novel13151;novel1236;C5167_037655;novel23690;C5167_037892	S2	Down-regulated
GO:0006298	mismatch repair	biological_process	2.70485e-05	0.00476731	4.11717	C5167_016441;C5167_037107;novel27344;novel2885;C5167_020954;C5167_050278;C5167_034884;C5167_035408;C5167_008588;C5167_032935;C5167_043846	S2	Down-regulated
GO:0009073	aromatic amino acid family biosynthetic process	biological_process	5.73169e-05	0.00808168	3.59316	C5167_043092;novel7799;novel30864;novel22328;C5167_022670;C5167_042697;C5167_027174;C5167_034984;C5167_035941;C5167_035401;C5167_028217;C5167_014322	S2	Down-regulated
GO:0006865	amino acid transport	biological_process	0.000248622	0.0292131	2.08001	C5167_005404;novel3036;C5167_005405;C5167_031842;C5167_034788;C5167_033830;C5167_005610;C5167_026181;C5167_021229;novel22002;C5167_005920;C5167_049185;novel14700;C5167_048882;C5167_041896;C5167_022612;C5167_044269;C5167_047147;C5167_012915;C5167_001405;C5167_047671;C5167_032530;C5167_032872;C5167_013131;C5167_025206;C5167_049542	S2	Down-regulated
GO:0007076	mitotic chromosome condensation	biological_process	0.000344972	0.0347436	6.55004	C5167_020404;novel10638;novel24147;C5167_042984;C5167_014435	S2	Down-regulated
GO:0008652	cellular amino acid biosynthetic process	biological_process	0.000640534	0.0560085	2.72482	C5167_043092;novel7799;novel30864;novel22328;C5167_022670;C5167_042697;C5167_027174;C5167_034984;C5167_035941;C5167_024074;C5167_035401;C5167_028217;C5167_014322	S2	Down-regulated
GO:0010119	regulation of stomatal movement	biological_process	0.000715002	0.0560085	5.82226	C5167_047680;C5167_045602;C5167_036038;C5167_027365;C5167_040764	S2	Down-regulated
GO:0045492	xylan biosynthetic process	biological_process	0.000882023	0.0621826	4.07558	C5167_010609;C5167_013421;C5167_009834;C5167_048865;C5167_021982;novel12441;C5167_007024	S2	Down-regulated
GO:0010088	phloem development	biological_process	0.00105981	0.0656887	6.98671	C5167_034507;C5167_004258;C5167_004260;novel14838	S2	Down-regulated
GO:0006749	glutathione metabolic process	biological_process	0.00116529	0.0656887	1.86159	C5167_009721;novel12735;C5167_035995;C5167_048722;C5167_009711;C5167_014074;novel7902;C5167_036546;C5167_044828;C5167_043444;C5167_014336;C5167_037120;C5167_012864;C5167_048509;C5167_008042;novel17670;C5167_013198;C5167_011390;C5167_011457;C5167_048853;novel12920;C5167_048510;C5167_034933;C5167_004842;C5167_003891;C5167_004844;C5167_042513	S2	Down-regulated
GO:0071555	cell wall organization	biological_process	0.00121128	0.0656887	1.75582	C5167_045899;novel14948;C5167_039181;C5167_017444;C5167_038010;C5167_001100;C5167_002426;C5167_037420;C5167_013201;C5167_028843;C5167_038493;C5167_033085;C5167_022774;C5167_043046;C5167_013792;C5167_017267;C5167_003237;C5167_016137;C5167_034336;C5167_001341;novel17447;C5167_022189;C5167_023942;C5167_033462;C5167_038786;C5167_010533;C5167_009252;C5167_006838;C5167_032613;C5167_016908;C5167_010536;…	S2	Down-regulated
GO:0010274	hydrotropism	biological_process	0.00181112	0.0912027	3.66802	C5167_024619;C5167_038501;C5167_005652;C5167_010935;C5167_033072;C5167_022878;C5167_013641	S2	Down-regulated
GO:1904668	positive regulation of ubiquitin protein ligase activity	biological_process	0.00220803	0.103777	3.22464	C5167_006877;C5167_019701;C5167_049468;novel3293;C5167_048627;C5167_004969;C5167_022147;novel3156	S2	Down-regulated
GO:0010411	xyloglucan metabolic process	biological_process	0.00277039	0.12207	2.34898	novel14948;C5167_038010;C5167_037420;C5167_028843;C5167_043046;C5167_042335;C5167_034336;C5167_001341;C5167_022189;C5167_010533;C5167_006838;C5167_032997;C5167_010536	S2	Down-regulated
GO:0006486	protein glycosylation	biological_process	0.00297508	0.123378	1.63451	C5167_050510;C5167_015291;C5167_028412;C5167_031108;C5167_001184;C5167_051138;C5167_046108;C5167_039690;novel28594;C5167_022121;C5167_040339;C5167_012291;C5167_029395;C5167_005908;C5167_039528;C5167_037195;novel8590;C5167_016044;C5167_024267;C5167_014454;C5167_048986;novel1466;C5167_006888;C5167_029386;C5167_033725;C5167_045960;C5167_029665;C5167_042723;C5167_034273;C5167_033760;C5167_029181;C516…	S2	Down-regulated
GO:0006880	intracellular sequestering of iron ion	biological_process	0.00322427	0.126284	7.86005	C5167_030275;C5167_030277;C5167_040714	S2	Down-regulated
GO:0006388	tRNA splicing, via endonucleolytic cleavage and ligation	biological_process	0.00422624	0.156816	5.24003	C5167_033011;C5167_042362;C5167_003195;C5167_037472	S2	Down-regulated
GO:0005975	carbohydrate metabolic process	biological_process	0.00517364	0.17826	1.31971	C5167_033704;novel17233;novel25804;C5167_024173;C5167_028357;C5167_041073;C5167_046713;novel10123;C5167_046867;novel9674;C5167_029327;C5167_013301;C5167_017425;C5167_044651;C5167_026814;C5167_032272;C5167_037474;C5167_001959;C5167_012400;novel13229;C5167_025713;C5167_011341;C5167_031582;C5167_039303;C5167_045160;C5167_046277;C5167_018175;C5167_000512;C5167_018529;C5167_043227;novel30918;C5167_023…	S2	Down-regulated
GO:0009423	chorismate biosynthetic process	biological_process	0.00586202	0.17826	2.79468	C5167_043092;novel7799;novel30864;novel22328;C5167_042697;C5167_027174;C5167_028217;C5167_014322	S2	Down-regulated
GO:0009627	systemic acquired resistance	biological_process	0.00683239	0.17826	3.30949	C5167_047680;C5167_033944;C5167_007123;C5167_027365;C5167_047024;C5167_002629	S2	Down-regulated
GO:0006116	NADH oxidation	biological_process	0.00703524	0.17826	4.65781	C5167_019210;C5167_039389;C5167_043094;C5167_009162	S2	Down-regulated
GO:0010214	seed coat development	biological_process	0.00748717	0.17826	6.28804	C5167_014261;C5167_035834;C5167_027589	S2	Down-regulated
GO:0000076	DNA replication checkpoint signaling	biological_process	0.00910265	0.17826	10.4801	novel23658;C5167_001719	S2	Down-regulated
GO:0000212	meiotic spindle organization	biological_process	0.00910265	0.17826	10.4801	C5167_049101;C5167_035146	S2	Down-regulated
GO:0000914	phragmoplast assembly	biological_process	0.00910265	0.17826	10.4801	C5167_003947;C5167_014327	S2	Down-regulated
GO:0006226	dUMP biosynthetic process	biological_process	0.00910265	0.17826	10.4801	C5167_035972;novel22169	S2	Down-regulated
GO:0009694	jasmonic acid metabolic process	biological_process	0.00910265	0.17826	10.4801	C5167_047680;C5167_027365	S2	Down-regulated
GO:0017157	regulation of exocytosis	biological_process	0.00910265	0.17826	10.4801	C5167_030664;C5167_015160	S2	Down-regulated
GO:0031542	positive regulation of anthocyanin biosynthetic process	biological_process	0.00910265	0.17826	10.4801	C5167_014261;C5167_035834	S2	Down-regulated
GO:0045487	gibberellin catabolic process	biological_process	0.00910265	0.17826	10.4801	C5167_016075;C5167_017146	S2	Down-regulated
GO:0046081	dUTP catabolic process	biological_process	0.00910265	0.17826	10.4801	C5167_035972;novel22169	S2	Down-regulated
GO:0048478	replication fork protection	biological_process	0.00910265	0.17826	10.4801	novel23658;C5167_001719	S2	Down-regulated
GO:0051650	establishment of vesicle localization	biological_process	0.00910265	0.17826	10.4801	C5167_030664;C5167_015160	S2	Down-regulated
GO:2000029	regulation of proanthocyanidin biosynthetic process	biological_process	0.00910265	0.17826	10.4801	C5167_014261;C5167_035834	S2	Down-regulated
GO:0019941	modification-dependent protein catabolic process	biological_process	0.010462	0.196081	3.49335	novel19489;novel12739;novel22238;novel40;novel609	S2	Down-regulated
GO:0090708	specification of plant organ axis polarity	biological_process	0.010847	0.196081	4.19203	C5167_001347;novel19252;C5167_028808;C5167_030359	S2	Down-regulated
GO:2000067	regulation of root morphogenesis	biological_process	0.010847	0.196081	4.19203	C5167_001347;novel19252;C5167_028808;C5167_030359	S2	Down-regulated
GO:0046982	protein heterodimerization activity	molecular_function	1.3536e-27	9.02851e-25	3.5885	C5167_035220;C5167_028401;C5167_050895;C5167_002902;C5167_030896;C5167_014150;C5167_050372;C5167_029673;C5167_028738;C5167_046551;C5167_029749;C5167_050769;C5167_025197;C5167_005940;C5167_005143;C5167_005724;C5167_031073;novel922;novel28597;C5167_011585;C5167_030938;C5167_051117;C5167_043575;C5167_043584;C5167_002492;C5167_036851;C5167_000631;C5167_039530;C5167_005409;C5167_008507;C5167_012148;C5…	S2	Down-regulated
GO:0016872	intramolecular lyase activity	molecular_function	3.97966e-06	0.00132722	5.89504	C5167_014154;C5167_035601;C5167_042219;C5167_041808;C5167_031629;C5167_027797;C5167_026108;C5167_017657;C5167_044521	S2	Down-regulated
GO:0004185	serine-type carboxypeptidase activity	molecular_function	1.32232e-05	0.00244202	2.92825	novel18243;C5167_034173;C5167_033733;C5167_001039;C5167_006706;C5167_005487;C5167_007203;novel26930;C5167_012818;novel679;C5167_024367;C5167_015776;novel25296;novel14874;C5167_028850;C5167_001331;C5167_050521;novel25295;C5167_034604	S2	Down-regulated
GO:0004553	hydrolase activity, hydrolyzing O-glycosyl compounds	molecular_function	1.46448e-05	0.00244202	1.86736	novel17233;novel25804;C5167_024173;novel10123;C5167_046867;novel14948;C5167_026814;C5167_012400;C5167_038010;C5167_025713;C5167_037420;C5167_011341;C5167_045160;C5167_008023;C5167_028843;C5167_046277;C5167_018175;C5167_043046;C5167_030880;novel10821;novel24205;C5167_034336;C5167_001341;C5167_039801;novel27103;C5167_024470;C5167_022189;C5167_050542;C5167_025838;C5167_010533;novel24204;C5167_006838…	S2	Down-regulated
GO:0030983	mismatched DNA binding	molecular_function	3.98229e-05	0.00531238	3.9752	C5167_016441;C5167_037107;novel27344;novel2885;C5167_020954;C5167_050278;C5167_034884;C5167_035408;C5167_008588;C5167_032935;C5167_043846	S2	Down-regulated
GO:0003677	DNA binding	molecular_function	0.000142676	0.0145625	1.23847	novel15437;novel9724;C5167_027730;C5167_035220;C5167_022569;C5167_028401;novel1174;novel23641;C5167_011379;novel12440;C5167_011678;novel5743;C5167_036435;C5167_035946;C5167_037143;C5167_017023;C5167_050895;C5167_017270;C5167_002902;C5167_049904;C5167_022240;C5167_030896;novel12557;C5167_014150;C5167_050372;C5167_029673;C5167_037254;C5167_033889;C5167_030303;C5167_033933;C5167_006849;C5167_028738;…	S2	Down-regulated
GO:0015020	glucuronosyltransferase activity	molecular_function	0.00015283	0.0145625	4.10089	C5167_000151;C5167_039377;C5167_003142;C5167_049949;C5167_009834;novel12326;C5167_042519;C5167_032312;novel12441	S2	Down-regulated
GO:0003993	acid phosphatase activity	molecular_function	0.000217088	0.0180997	2.87688	C5167_044946;novel4245;C5167_031952;C5167_024045;C5167_043337;C5167_005799;C5167_031953;C5167_034998;C5167_024083;novel10008;C5167_023710;novel4055;C5167_018504;C5167_009852	S2	Down-regulated
GO:0008271	secondary active sulfate transmembrane transporter activity	molecular_function	0.000616202	0.0456674	3.49335	novel3729;novel15737;C5167_050809;C5167_050804;C5167_005504;C5167_034891;C5167_007750;C5167_050815;C5167_028135	S2	Down-regulated
GO:0005544	calcium-dependent phospholipid binding	molecular_function	0.000729078	0.0486295	3.17578	C5167_012012;C5167_012167;C5167_001981;C5167_001748;C5167_007777;C5167_017740;C5167_010355;C5167_045796;C5167_016580;C5167_016706	S2	Down-regulated
GO:0016743	carboxyl- or carbamoyltransferase activity	molecular_function	0.00086815	0.0526415	10.4801	C5167_036199;C5167_012030;C5167_016689	S2	Down-regulated
GO:0004364	glutathione transferase activity	molecular_function	0.00130578	0.0725797	1.89856	novel12735;C5167_035995;C5167_048722;novel11016;novel7902;C5167_036546;C5167_044828;novel19936;C5167_043444;C5167_014336;C5167_037120;C5167_012864;C5167_008042;C5167_013198;C5167_011390;C5167_011457;C5167_048853;novel12920;C5167_000276;C5167_048510;C5167_034933;C5167_004842;C5167_003891;C5167_004844;C5167_042513	S2	Down-regulated
GO:0042937	tripeptide transmembrane transporter activity	molecular_function	0.00153545	0.0731533	2.91113	C5167_023179;C5167_002645;novel17922;C5167_047002;C5167_005382;C5167_023180;C5167_005377;C5167_012928;novel10626;novel10627	S2	Down-regulated
GO:0071916	dipeptide transmembrane transporter activity	molecular_function	0.00153545	0.0731533	2.91113	C5167_023179;C5167_002645;novel17922;C5167_047002;C5167_005382;C5167_023180;C5167_005377;C5167_012928;novel10626;novel10627	S2	Down-regulated
GO:0016788	hydrolase activity, acting on ester bonds	molecular_function	0.00169938	0.075501	1.65005	novel5739;C5167_031816;C5167_039306;C5167_001448;C5167_022369;C5167_004554;C5167_009373;C5167_006663;C5167_006479;C5167_050880;C5167_019027;C5167_050148;C5167_023270;novel14932;C5167_008923;C5167_039606;C5167_033149;novel19492;C5167_028868;novel7835;C5167_021032;C5167_026900;C5167_030437;C5167_000148;novel15397;C5167_017774;C5167_003084;C5167_045017;C5167_017163;C5167_042921;C5167_031153;C5167_04…	S2	Down-regulated
GO:0008757	S-adenosylmethionine-dependent methyltransferase activity	molecular_function	0.00181112	0.075501	3.66802	C5167_009794;C5167_037198;C5167_037193;C5167_009795;C5167_009799;C5167_009787;C5167_009797	S2	Down-regulated
GO:0004634	phosphopyruvate hydratase activity	molecular_function	0.00220803	0.0781488	3.22464	novel15469;C5167_017200;novel14625;novel15467;C5167_025521;novel15293;novel15292;novel26057	S2	Down-regulated
GO:0097027	ubiquitin-protein transferase activator activity	molecular_function	0.00220803	0.0781488	3.22464	C5167_006877;C5167_019701;C5167_049468;novel3293;C5167_048627;C5167_004969;C5167_022147;novel3156	S2	Down-regulated
GO:0008081	phosphoric diester hydrolase activity	molecular_function	0.00222613	0.0781488	4.76367	C5167_022763;C5167_011016;C5167_005762;C5167_038621;C5167_016888	S2	Down-regulated
GO:0003678	DNA helicase activity	molecular_function	0.00247102	0.0824087	2.05045	C5167_047397;C5167_006849;C5167_030731;C5167_049418;novel10553;C5167_030697;C5167_003762;novel13151;C5167_020543;C5167_028166;novel1236;C5167_020375;novel29684;C5167_048157;C5167_037655;C5167_008094;C5167_004620;novel26758	S2	Down-regulated
GO:0005507	copper ion binding	molecular_function	0.00321509	0.0977539	1.85937	C5167_011893;C5167_003108;C5167_046081;C5167_010539;C5167_025585;C5167_007708;C5167_036879;novel4151;C5167_042960;novel5343;C5167_009378;C5167_010370;C5167_034064;C5167_030496;C5167_003350;C5167_021550;C5167_025610;C5167_005171;C5167_033758;novel27652;C5167_012534;C5167_000720	S2	Down-regulated
GO:0004617	phosphoglycerate dehydrogenase activity	molecular_function	0.00322427	0.0977539	7.86005	C5167_049188;C5167_016929;C5167_032795	S2	Down-regulated
GO:0010997	anaphase-promoting complex binding	molecular_function	0.00369688	0.10306	2.9943	C5167_006877;C5167_019701;C5167_049468;novel3293;C5167_048627;C5167_004969;C5167_022147;novel3156	S2	Down-regulated
GO:0016757	glycosyltransferase activity	molecular_function	0.00376801	0.10306	1.57627	C5167_003234;novel17910;C5167_025961;C5167_031108;C5167_001184;C5167_051138;C5167_046108;C5167_039690;novel28594;C5167_033214;C5167_022121;C5167_040339;C5167_012291;C5167_038468;C5167_029395;C5167_023458;C5167_013636;C5167_037195;C5167_031701;novel8590;C5167_044401;C5167_038493;C5167_035858;C5167_032734;C5167_006888;C5167_029386;C5167_033725;C5167_045960;C5167_029665;C5167_042723;C5167_014300;C51…	S2	Down-regulated
GO:0022857	transmembrane transporter activity	molecular_function	0.00386284	0.10306	1.39591	C5167_009743;C5167_012268;C5167_006898;C5167_033427;C5167_005404;novel3036;C5167_032355;C5167_042509;C5167_036047;novel12337;C5167_006407;C5167_023179;C5167_002645;novel21678;C5167_049372;C5167_021229;C5167_028677;C5167_000879;novel5406;novel478;C5167_006892;C5167_012914;novel169;novel13150;C5167_000877;novel30013;C5167_029424;C5167_007671;C5167_019539;C5167_018736;C5167_005382;C5167_001101;C5167…	S2	Down-regulated
GO:0016597	amino acid binding	molecular_function	0.00422624	0.108419	5.24003	C5167_036199;novel15022;C5167_012030;C5167_016689	S2	Down-regulated
GO:0016491	oxidoreductase activity	molecular_function	0.00493491	0.121911	1.2813	C5167_001723;C5167_044727;C5167_026276;C5167_051118;C5167_005949;C5167_018595;C5167_046081;novel18256;C5167_033891;C5167_020907;novel147;C5167_042931;C5167_034309;novel28167;C5167_037183;C5167_012841;novel3331;C5167_010539;novel14607;C5167_012875;C5167_037205;novel10138;C5167_043493;C5167_048134;C5167_037191;C5167_046464;C5167_025585;novel26922;C5167_034770;C5167_025175;novel15205;C5167_010446;C5…	S2	Down-regulated
GO:0016887	ATP hydrolysis activity	molecular_function	0.00587296	0.139902	1.30451	novel5390;C5167_040955;C5167_038822;C5167_021396;C5167_029266;novel24037;C5167_033242;novel19231;C5167_025641;C5167_047397;C5167_003876;C5167_006849;C5167_020350;novel19949;C5167_026332;C5167_021393;C5167_020653;novel19875;C5167_046086;C5167_021392;C5167_021397;C5167_030731;novel27921;C5167_049418;novel19395;C5167_005252;C5167_023560;C5167_035672;novel9985;C5167_018185;novel3876;C5167_029719;nove…	S2	Down-regulated
GO:0140359	ABC-type transporter activity	molecular_function	0.00739339	0.148085	1.48653	C5167_034782;novel13289;C5167_042471;C5167_013008;C5167_033911;novel30616;C5167_018433;novel29057;C5167_011443;C5167_032417;novel30571;C5167_047738;novel30617;C5167_014983;novel117;novel28975;C5167_035956;novel3113;C5167_011995;C5167_005987;C5167_035811;C5167_045059;novel29056;C5167_012003;C5167_022334;C5167_006773;C5167_022538;novel28273;C5167_003198;C5167_028956;C5167_034487;C5167_050792;novel1…	S2	Down-regulated
GO:0000234	phosphoethanolamine N-methyltransferase activity	molecular_function	0.00748717	0.148085	6.28804	C5167_005528;C5167_023026;C5167_005529	S2	Down-regulated
GO:0003854	3-beta-hydroxy-delta5-steroid dehydrogenase activity	molecular_function	0.00898436	0.148085	3.14402	C5167_043156;novel14695;C5167_031337;C5167_009533;C5167_006476;novel14332	S2	Down-regulated
GO:0004075	biotin carboxylase activity	molecular_function	0.00910265	0.148085	10.4801	C5167_011511;C5167_036627	S2	Down-regulated
GO:0004170	dUTP diphosphatase activity	molecular_function	0.00910265	0.148085	10.4801	C5167_035972;novel22169	S2	Down-regulated
GO:0016413	O-acetyltransferase activity	molecular_function	0.00910265	0.148085	10.4801	C5167_042335;C5167_032997	S2	Down-regulated
GO:0052634	C-19 gibberellin 2-beta-dioxygenase activity	molecular_function	0.00910265	0.148085	10.4801	C5167_016075;C5167_017146	S2	Down-regulated
GO:0070566	adenylyltransferase activity	molecular_function	0.00910265	0.148085	10.4801	C5167_047680;C5167_027365	S2	Down-regulated
GO:0080123	jasmonate-amino synthetase activity	molecular_function	0.00910265	0.148085	10.4801	C5167_047680;C5167_027365	S2	Down-regulated
GO:0102053	(-)-jasmonoyl-isoleucine synthetase activity	molecular_function	0.00910265	0.148085	10.4801	C5167_047680;C5167_027365	S2	Down-regulated
GO:0102057	jasmonoyl-valine synthetase activity	molecular_function	0.00910265	0.148085	10.4801	C5167_047680;C5167_027365	S2	Down-regulated
GO:0102058	jasmonoyl-leucine synthetase activity	molecular_function	0.00910265	0.148085	10.4801	C5167_047680;C5167_027365	S2	Down-regulated
GO:0140575	transmembrane monodehydroascorbate reductase activity	molecular_function	0.00910265	0.148085	10.4801	C5167_030907;C5167_014882	S2	Down-regulated
GO:0031386	protein tag	molecular_function	0.010462	0.166146	3.49335	novel19489;novel12739;novel22238;novel40;novel609	S2	Down-regulated
GO:0005504	fatty acid binding	molecular_function	0.010847	0.168255	4.19203	C5167_033944;C5167_007123;C5167_047024;C5167_002629	S2	Down-regulated
GO:0005452	inorganic anion exchanger activity	molecular_function	0.0115802	0.175545	2.9943	C5167_027869;C5167_021093;C5167_017848;novel28559;novel3013;C5167_012506	S2	Down-regulated
GO:0009881	photoreceptor activity	molecular_function	0.0134962	0.193354	1.90547	novel27672;C5167_015055;novel15190;C5167_043625;C5167_044722;novel948;C5167_015058;novel5812;C5167_012175;C5167_003988;C5167_015052;C5167_030761;C5167_016595;C5167_030763	S2	Down-regulated
GO:0003972	RNA ligase (ATP) activity	molecular_function	0.0139145	0.193354	5.24003	C5167_033011;C5167_042362;C5167_003195	S2	Down-regulated
GO:0004805	trehalose-phosphatase activity	molecular_function	0.0139145	0.193354	5.24003	C5167_032213;C5167_017729;C5167_028160	S2	Down-regulated
GO:0005094	Rho GDP-dissociation inhibitor activity	molecular_function	0.0139145	0.193354	5.24003	C5167_017314;C5167_039091;C5167_016213	S2	Down-regulated
GO:0000786	nucleosome	cellular_component	7.91818e-37	1.58364e-34	4.3511	C5167_035220;C5167_028401;C5167_050895;C5167_002902;C5167_030896;C5167_014150;C5167_050372;C5167_029673;C5167_037254;C5167_028738;C5167_029749;C5167_050769;C5167_025197;C5167_005940;C5167_005143;C5167_005724;C5167_031073;novel922;C5167_031225;C5167_009898;novel28597;C5167_011585;C5167_009897;C5167_030938;C5167_051117;C5167_043575;C5167_043584;C5167_002492;C5167_036851;C5167_039530;C5167_012148;C5…	S2	Down-regulated
GO:0010369	chromocenter	cellular_component	2.61127e-12	2.61127e-10	8.63064	C5167_028401;C5167_025197;C5167_005143;C5167_030938;C5167_016969;C5167_036650;C5167_007075;C5167_048933;C5167_030894;C5167_038387;C5167_036874;C5167_003892;C5167_011470;novel12296	S2	Down-regulated
GO:0031225	anchored component of membrane	cellular_component	1.27712e-06	8.5141e-05	3.37494	novel6169;novel10383;C5167_001941;C5167_024221;C5167_016025;C5167_012991;C5167_017174;C5167_021785;C5167_024209;C5167_001942;novel14393;C5167_048956;C5167_032622;C5167_024023;C5167_021782;C5167_022785;novel15213;C5167_031119;C5167_005779	S2	Down-regulated
GO:0005901	caveola	cellular_component	4.89484e-05	0.00244742	6.98671	C5167_025294;C5167_040443;novel15453;C5167_033263;novel17637;C5167_033264	S2	Down-regulated
GO:0016324	apical plasma membrane	cellular_component	0.00086815	0.0294008	10.4801	C5167_030664;C5167_015160;C5167_020577	S2	Down-regulated
GO:0042555	MCM complex	cellular_component	0.000882023	0.0294008	4.07558	C5167_047397;C5167_006849;C5167_030731;C5167_003762;novel13151;novel1236;C5167_037655	S2	Down-regulated
GO:0000015	phosphopyruvate hydratase complex	cellular_component	0.00123581	0.035309	3.49335	novel15469;C5167_017200;novel14625;novel15467;C5167_025521;novel15293;novel15292;novel26057	S2	Down-regulated
GO:0005576	extracellular region	cellular_component	0.0020556	0.0476442	1.46176	novel912;C5167_028401;C5167_019174;C5167_047615;C5167_046081;C5167_024878;novel34;C5167_024833;C5167_025197;C5167_005143;C5167_002940;C5167_010566;C5167_036161;C5167_035976;novel22182;C5167_030938;C5167_024769;C5167_036010;C5167_012647;C5167_010453;C5167_031582;novel18127;C5167_043049;C5167_016969;C5167_039447;C5167_017267;C5167_036650;C5167_016137;C5167_007075;C5167_046479;C5167_002700;C5167_012…	S2	Down-regulated
GO:0005634	nucleus	cellular_component	0.00214399	0.0476442	1.14291	C5167_015514;novel23658;novel15437;C5167_027730;C5167_035220;C5167_010971;C5167_001284;C5167_028401;novel1228;novel1174;C5167_031937;novel23641;novel12440;C5167_011678;C5167_033242;C5167_036435;C5167_022772;novel8474;C5167_002573;C5167_037143;C5167_017023;C5167_050895;C5167_003340;C5167_002902;C5167_049904;C5167_022240;C5167_050703;C5167_030896;C5167_044020;C5167_014150;C5167_001622;novel17197;C5…	S2	Down-regulated
GO:0000139	Golgi membrane	cellular_component	0.00279925	0.0559849	1.59297	C5167_048995;C5167_024478;C5167_015291;C5167_045242;C5167_017155;C5167_010609;C5167_028412;C5167_039181;C5167_034182;C5167_017444;novel13312;novel19365;C5167_005908;C5167_039528;C5167_016044;C5167_013421;C5167_038493;C5167_033085;C5167_024267;C5167_011088;novel213;C5167_013792;novel1466;C5167_003237;C5167_021808;C5167_023942;C5167_029665;C5167_033462;C5167_034273;C5167_029181;C5167_048865;C5167_0…	S2	Down-regulated
GO:0005794	Golgi apparatus	cellular_component	0.00428964	0.0779934	1.5178	C5167_000121;C5167_039131;C5167_020129;C5167_009278;C5167_031108;C5167_001184;C5167_051138;C5167_046108;C5167_039690;novel28594;C5167_022121;C5167_040339;C5167_012291;C5167_047413;C5167_029395;novel17422;C5167_037195;novel8590;C5167_023117;C5167_022774;C5167_029448;novel24352;C5167_006888;C5167_029386;C5167_042335;C5167_005439;C5167_045960;C5167_029665;C5167_009834;C5167_042723;C5167_023438;C5167…	S2	Down-regulated
GO:0005874	microtubule	cellular_component	0.00893857	0.121369	1.58293	C5167_010629;C5167_039249;novel17286;C5167_039506;C5167_042665;C5167_022601;novel19988;C5167_009305;novel19882;C5167_036160;novel19760;novel22598;C5167_033034;C5167_042418;novel1070;C5167_033497;C5167_042419;C5167_025520;C5167_037805;novel28147;C5167_029301;C5167_032059;C5167_046008;C5167_050349;C5167_010247;C5167_009021;C5167_016772;C5167_004839;C5167_001863	S2	Down-regulated
GO:0034066	Ric1-Rgp1 guanyl-nucleotide exchange factor complex	cellular_component	0.00910265	0.121369	10.4801	C5167_015448;C5167_034076	S2	Down-regulated
GO:0042807	central vacuole	cellular_component	0.00910265	0.121369	10.4801	C5167_029658;C5167_051131	S2	Down-regulated
GO:0071821	FANCM-MHF complex	cellular_component	0.00910265	0.121369	10.4801	C5167_046551;C5167_000631	S2	Down-regulated
GO:0005664	nuclear origin of replication recognition complex	cellular_component	0.0139145	0.173932	5.24003	C5167_022569;novel24341;C5167_005941	S2	Down-regulated
GO:0006865	amino acid transport	biological_process	1.48394e-06	0.000856231	2.88167	C5167_005404;novel3036;C5167_031842;C5167_034788;C5167_033830;C5167_005610;C5167_026181;C5167_021229;novel22002;C5167_005920;C5167_049185;novel14700;C5167_041896;C5167_022612;C5167_044269;C5167_047147;C5167_012915;C5167_001405;novel5741;novel15136;C5167_047671;C5167_032530;C5167_032872;C5167_013131;C5167_025206	S3	Down-regulated
GO:0006749	glutathione metabolic process	biological_process	0.000173906	0.0373322	2.28486	C5167_009721;C5167_035995;C5167_048722;C5167_009711;C5167_004656;C5167_014074;C5167_036546;C5167_044828;C5167_014336;C5167_037120;C5167_036542;C5167_012864;C5167_048509;C5167_008042;novel17670;C5167_013198;C5167_048853;novel12920;C5167_048510;C5167_034933;C5167_004842;C5167_004844;C5167_042513	S3	Down-regulated
GO:1904668	positive regulation of ubiquitin protein ligase activity	biological_process	0.000194101	0.0373322	4.64614	C5167_006877;C5167_019701;C5167_049468;novel3293;C5167_048627;C5167_004969;C5167_022147;novel3156	S3	Down-regulated
GO:0006298	mismatch repair	biological_process	0.000342811	0.0494504	4.31427	C5167_016441;C5167_037107;novel27344;C5167_020954;C5167_050278;C5167_035408;C5167_008588;C5167_043846	S3	Down-regulated
GO:0006535	cysteine biosynthetic process from serine	biological_process	0.000728089	0.0840215	3.89676	C5167_036117;novel21969;novel26533;novel5921;C5167_040695;C5167_031517;C5167_034437;C5167_025988	S3	Down-regulated
GO:0009627	systemic acquired resistance	biological_process	0.00107322	0.0891772	4.76841	C5167_047680;C5167_033944;C5167_007123;C5167_027365;C5167_047024;C5167_002629	S3	Down-regulated
GO:0006388	tRNA splicing, via endonucleolytic cleavage and ligation	biological_process	0.00108187	0.0891772	7.54998	C5167_033011;C5167_042362;C5167_003195;C5167_037472	S3	Down-regulated
GO:0010274	hydrotropism	biological_process	0.00144782	0.104424	4.52999	C5167_024619;C5167_038501;C5167_005652;C5167_033072;C5167_022878;C5167_013641	S3	Down-regulated
GO:0006116	NADH oxidation	biological_process	0.00184531	0.106475	6.71109	C5167_019210;C5167_039389;C5167_043094;C5167_009162	S3	Down-regulated
GO:0010119	regulation of stomatal movement	biological_process	0.00184531	0.106475	6.71109	C5167_047680;C5167_036038;C5167_027365;C5167_040764	S3	Down-regulated
GO:0050896	response to stimulus	biological_process	0.00264258	0.138615	2.6365	novel27672;novel5406;C5167_015055;novel15190;C5167_043625;novel948;C5167_015058;novel5812;C5167_015052;C5167_030761;C5167_030763	S3	Down-regulated
GO:0006433	prolyl-tRNA aminoacylation	biological_process	0.00291473	0.14015	6.03998	C5167_014342;novel29047;C5167_020298;C5167_014973	S3	Down-regulated
GO:0000463	maturation of LSU-rRNA from tricistronic rRNA transcript (SSU-rRNA, 5.8S rRNA, LSU-rRNA)	biological_process	0.00317697	0.140539	3.93912	C5167_035906;novel27324;C5167_000284;C5167_036176;novel6571;novel1363	S3	Down-regulated
GO:0048544	recognition of pollen	biological_process	0.00352521	0.140539	2.17788	novel10058;C5167_039324;C5167_032009;C5167_039368;novel13098;novel14381;C5167_044260;novel12339;novel21977;C5167_024138;novel14380;C5167_009207;novel22638;C5167_025744;novel1640	S3	Down-regulated
GO:0006873	cellular ion homeostasis	biological_process	0.00434143	0.140539	5.4909	C5167_015616;C5167_034212;C5167_034044;C5167_015320	S3	Down-regulated
GO:0000212	meiotic spindle organization	biological_process	0.00438423	0.140539	15.1	C5167_049101;C5167_035146	S3	Down-regulated
GO:0000914	phragmoplast assembly	biological_process	0.00438423	0.140539	15.1	C5167_003947;C5167_014327	S3	Down-regulated
GO:0009694	jasmonic acid metabolic process	biological_process	0.00438423	0.140539	15.1	C5167_047680;C5167_027365	S3	Down-regulated
GO:1990961	xenobiotic detoxification by transmembrane export across the plasma membrane	biological_process	0.00505502	0.153513	2.09722	C5167_008059;C5167_034300;novel3974;C5167_003365;C5167_028495;C5167_028837;C5167_010984;C5167_043295;C5167_032958;C5167_051071;C5167_008058;C5167_023121;novel61;C5167_039854;C5167_039852	S3	Down-regulated
GO:0003993	acid phosphatase activity	molecular_function	2.01136e-05	0.0117061	3.84901	novel4245;C5167_031952;C5167_024045;C5167_043337;C5167_005799;C5167_015804;C5167_024083;novel10008;C5167_023710;novel4055;C5167_043346;C5167_018504;C5167_009852	S3	Down-regulated
GO:0016787	hydrolase activity	molecular_function	6.713e-05	0.0169722	1.70098	C5167_010949;C5167_003518;C5167_011379;novel20538;C5167_048890;C5167_029134;C5167_013975;novel29468;C5167_048564;C5167_035230;novel30577;C5167_042219;C5167_037366;C5167_001232;C5167_019357;C5167_010962;C5167_008285;C5167_049918;C5167_019455;C5167_020979;novel26553;C5167_006402;C5167_014851;C5167_032281;C5167_046179;C5167_010285;novel18;C5167_017267;C5167_004898;novel15017;novel24443;novel14828;no…	S3	Down-regulated
GO:0004634	phosphopyruvate hydratase activity	molecular_function	0.000194101	0.0169722	4.64614	novel15469;C5167_017200;novel14625;novel15467;C5167_025521;novel15293;novel15292;novel26057	S3	Down-regulated
GO:0097027	ubiquitin-protein transferase activator activity	molecular_function	0.000194101	0.0169722	4.64614	C5167_006877;C5167_019701;C5167_049468;novel3293;C5167_048627;C5167_004969;C5167_022147;novel3156	S3	Down-regulated
GO:0008757	S-adenosylmethionine-dependent methyltransferase activity	molecular_function	0.00019917	0.0169722	5.28499	C5167_009794;C5167_037198;C5167_037193;C5167_009799;C5167_009787;C5167_023622;C5167_009797	S3	Down-regulated
GO:0005524	ATP binding	molecular_function	0.000211714	0.0169722	1.18394	novel27672;C5167_045600;novel5390;C5167_040955;C5167_048635;C5167_034698;novel1228;C5167_038822;C5167_000957;C5167_023951;novel10058;C5167_023388;C5167_016804;C5167_017375;novel24317;C5167_003518;C5167_011379;C5167_039224;C5167_029266;C5167_045899;C5167_006469;novel13289;novel29926;C5167_021699;C5167_033242;novel19231;novel12567;C5167_025641;C5167_005955;C5167_045658;C5167_014342;C5167_006376;C51…	S3	Down-regulated
GO:0008271	secondary active sulfate transmembrane transporter activity	molecular_function	0.000259878	0.0169722	4.47406	novel3729;novel15737;C5167_050809;C5167_050804;C5167_005504;C5167_034891;C5167_007750;C5167_050815	S3	Down-regulated
GO:0140359	ABC-type transporter activity	molecular_function	0.000268725	0.0169722	1.87411	novel13289;C5167_033911;novel30616;C5167_018433;novel29057;C5167_011443;C5167_032417;novel30571;C5167_047738;novel30617;C5167_014983;novel117;novel28975;C5167_035956;novel3113;C5167_011995;C5167_005987;C5167_045059;novel29056;C5167_012003;C5167_022334;C5167_006773;C5167_022538;novel28273;C5167_003198;C5167_028956;novel118;novel28272;novel17231;C5167_007812;C5167_048978;novel15722;novel13290;C5167…	S3	Down-regulated
GO:0016743	carboxyl- or carbamoyltransferase activity	molecular_function	0.000290139	0.0169722	15.1	C5167_036199;C5167_012030;C5167_016689	S3	Down-regulated
GO:0022857	transmembrane transporter activity	molecular_function	0.000293358	0.0169722	1.63995	C5167_009743;C5167_012268;C5167_006898;C5167_033427;C5167_005404;novel3036;C5167_032355;C5167_042509;C5167_036047;novel12337;C5167_002645;C5167_049372;C5167_021229;C5167_000879;novel5406;C5167_045942;novel478;C5167_012914;novel13150;C5167_000877;novel30013;C5167_007671;C5167_012925;C5167_019539;C5167_018736;C5167_005382;C5167_001101;C5167_023180;C5167_026503;novel1749;novel3921;C5167_025556;novel…	S3	Down-regulated
GO:0010997	anaphase-promoting complex binding	molecular_function	0.000342811	0.0169722	4.31427	C5167_006877;C5167_019701;C5167_049468;novel3293;C5167_048627;C5167_004969;C5167_022147;novel3156	S3	Down-regulated
GO:0004553	hydrolase activity, hydrolyzing O-glycosyl compounds	molecular_function	0.000349942	0.0169722	1.8669	novel17233;novel25804;novel10123;C5167_046867;novel14948;C5167_026814;C5167_044513;C5167_025713;C5167_037420;C5167_011341;C5167_046277;C5167_018175;C5167_043046;C5167_030880;novel10821;novel24205;C5167_034336;C5167_050542;C5167_025838;novel24204;C5167_000672;C5167_025699;C5167_019338;C5167_007485;C5167_038767;C5167_003219;novel24268;C5167_046455;C5167_017205;C5167_032891;C5167_038656;C5167_046647…	S3	Down-regulated
GO:0042937	tripeptide transmembrane transporter activity	molecular_function	0.000442223	0.017308	3.77499	C5167_002645;novel17922;C5167_047002;C5167_005382;C5167_023180;C5167_005377;C5167_012928;novel10626;novel10627	S3	Down-regulated
GO:0071916	dipeptide transmembrane transporter activity	molecular_function	0.000442223	0.017308	3.77499	C5167_002645;novel17922;C5167_047002;C5167_005382;C5167_023180;C5167_005377;C5167_012928;novel10626;novel10627	S3	Down-regulated
GO:0030983	mismatched DNA binding	molecular_function	0.000446081	0.017308	4.16551	C5167_016441;C5167_037107;novel27344;C5167_020954;C5167_050278;C5167_035408;C5167_008588;C5167_043846	S3	Down-regulated
GO:0009881	photoreceptor activity	molecular_function	0.000484727	0.0176319	2.74545	novel27672;C5167_015055;novel15190;C5167_043625;C5167_044722;novel948;C5167_015058;novel5812;C5167_012175;C5167_003988;C5167_015052;C5167_030761;C5167_016595;C5167_030763	S3	Down-regulated
GO:0004364	glutathione transferase activity	molecular_function	0.00078353	0.0268244	2.1884	C5167_035995;C5167_048722;novel11016;C5167_004656;C5167_036546;C5167_044828;C5167_014336;C5167_037120;C5167_036542;C5167_012864;C5167_008042;C5167_013198;C5167_048853;novel12920;C5167_000276;C5167_048510;C5167_034933;C5167_004842;C5167_004844;C5167_042513	S3	Down-regulated
GO:0016887	ATP hydrolysis activity	molecular_function	0.0018122	0.0565248	1.43608	novel5390;C5167_040955;C5167_038822;C5167_029266;novel24037;C5167_033242;novel19231;C5167_025641;C5167_006849;novel19949;C5167_026332;C5167_026197;novel19875;C5167_046086;C5167_021392;C5167_021397;novel27921;C5167_049418;novel19395;C5167_005252;C5167_023560;C5167_035672;novel9985;C5167_018185;novel3876;C5167_029719;novel26055;C5167_020954;C5167_049629;C5167_005255;novel10553;C5167_030697;C5167_00…	S3	Down-regulated
GO:0016844	strictosidine synthase activity	molecular_function	0.00184531	0.0565248	6.71109	C5167_013879;C5167_002716;novel28291;C5167_017000	S3	Down-regulated
GO:0004827	proline-tRNA ligase activity	molecular_function	0.00291473	0.0790715	6.03998	C5167_014342;novel29047;C5167_020298;C5167_014973	S3	Down-regulated
GO:0005504	fatty acid binding	molecular_function	0.00291473	0.0790715	6.03998	C5167_033944;C5167_007123;C5167_047024;C5167_002629	S3	Down-regulated
GO:0016872	intramolecular lyase activity	molecular_function	0.00298896	0.0790715	4.71874	C5167_042219;C5167_031629;C5167_027797;C5167_026108;C5167_044521	S3	Down-regulated
GO:0005216	ion channel activity	molecular_function	0.00317697	0.0803912	3.93912	C5167_033624;C5167_039351;C5167_011875;C5167_002048;C5167_017471;C5167_023838	S3	Down-regulated
GO:0035673	oligopeptide transmembrane transporter activity	molecular_function	0.00384532	0.0823103	2.83124	C5167_049321;C5167_004239;C5167_034559;C5167_033965;C5167_049309;C5167_042057;C5167_004096;novel26399;C5167_005170	S3	Down-regulated
GO:0019789	SUMO transferase activity	molecular_function	0.00400152	0.0823103	3.77499	C5167_036045;C5167_015304;C5167_047884;C5167_034228;novel24564;novel12952	S3	Down-regulated
GO:0008378	galactosyltransferase activity	molecular_function	0.00434143	0.0823103	5.4909	C5167_005908;C5167_016044;C5167_042510;C5167_036063	S3	Down-regulated
GO:0070566	adenylyltransferase activity	molecular_function	0.00438423	0.0823103	15.1	C5167_047680;C5167_027365	S3	Down-regulated
GO:0080123	jasmonate-amino synthetase activity	molecular_function	0.00438423	0.0823103	15.1	C5167_047680;C5167_027365	S3	Down-regulated
GO:0102053	(-)-jasmonoyl-isoleucine synthetase activity	molecular_function	0.00438423	0.0823103	15.1	C5167_047680;C5167_027365	S3	Down-regulated
GO:0102057	jasmonoyl-valine synthetase activity	molecular_function	0.00438423	0.0823103	15.1	C5167_047680;C5167_027365	S3	Down-regulated
GO:0102058	jasmonoyl-leucine synthetase activity	molecular_function	0.00438423	0.0823103	15.1	C5167_047680;C5167_027365	S3	Down-regulated
GO:0003972	RNA ligase (ATP) activity	molecular_function	0.00498391	0.0906449	7.54998	C5167_033011;C5167_042362;C5167_003195	S3	Down-regulated
GO:0042910	xenobiotic transmembrane transporter activity	molecular_function	0.0055188	0.0973315	1.97461	C5167_002287;C5167_008059;C5167_034300;novel3974;C5167_003365;C5167_028495;C5167_028837;C5167_010984;C5167_043295;C5167_032958;C5167_051071;C5167_008058;C5167_023121;novel61;C5167_039854;C5167_039852;C5167_046098	S3	Down-regulated
GO:0000386	second spliceosomal transesterification activity	molecular_function	0.00617339	0.102655	5.03332	novel2996;C5167_017819;C5167_017771;C5167_043652	S3	Down-regulated
GO:0030628	pre-mRNA 3'-splice site binding	molecular_function	0.00617339	0.102655	5.03332	novel2996;C5167_017819;C5167_017771;C5167_043652	S3	Down-regulated
GO:0003866	3-phosphoshikimate 1-carboxyvinyltransferase activity	molecular_function	0.00829365	0.132944	6.47141	C5167_043092;novel22328;C5167_042697	S3	Down-regulated
GO:0004197	cysteine-type endopeptidase activity	molecular_function	0.00845176	0.132944	2.9361	C5167_031937;C5167_048596;C5167_031695;C5167_044233;C5167_028960;C5167_023992;C5167_013084	S3	Down-regulated
GO:0016597	amino acid binding	molecular_function	0.0126207	0.193296	5.66249	C5167_036199;C5167_012030;C5167_016689	S3	Down-regulated
GO:0000015	phosphopyruvate hydratase complex	cellular_component	0.000102955	0.0105884	5.03332	novel15469;C5167_017200;novel14625;novel15467;C5167_025521;novel15293;novel15292;novel26057	S3	Down-regulated
GO:0005901	caveola	cellular_component	0.000127571	0.0105884	8.38887	C5167_040443;novel15453;C5167_033263;novel17637;C5167_033264	S3	Down-regulated
GO:0009765	photosynthesis, light harvesting	biological_process	1.08311e-06	0.000379197	2.94506	C5167_025301;C5167_040448;C5167_040458;C5167_023148;C5167_049800;C5167_026776;novel10262;C5167_021331;C5167_000857;novel12145;C5167_050909;C5167_032102;C5167_019095;C5167_046444;C5167_018076;C5167_050743;C5167_007765;novel13054;C5167_008369;C5167_015796;C5167_040462;novel706;C5167_035667;C5167_034800	S4	Down-regulated
GO:0006298	mismatch repair	biological_process	1.43247e-06	0.000379197	4.94349	C5167_016441;novel2883;C5167_037107;novel27344;novel2885;C5167_020954;C5167_011083;C5167_050278;C5167_035408;C5167_032935;C5167_043846;C5167_043350	S4	Down-regulated
GO:0018298	protein-chromophore linkage	biological_process	1.52084e-06	0.000379197	2.10148	novel27672;novel25793;C5167_025301;C5167_040448;C5167_040458;C5167_026448;C5167_023148;C5167_015055;C5167_049800;C5167_026776;novel10262;novel15190;C5167_021331;C5167_043625;C5167_013629;C5167_044722;C5167_000857;novel948;C5167_036779;novel12145;C5167_015058;C5167_050909;C5167_032102;novel5812;C5167_024594;C5167_019095;C5167_012175;C5167_046444;C5167_018076;C5167_050743;C5167_007765;C5167_003988;…	S4	Down-regulated
GO:0006388	tRNA splicing, via endonucleolytic cleavage and ligation	biological_process	1.01497e-05	0.00189799	8.65111	C5167_033011;C5167_033515;C5167_010055;C5167_042362;C5167_003195;C5167_037472	S4	Down-regulated
GO:0006865	amino acid transport	biological_process	5.25203e-05	0.00785704	2.28935	C5167_005404;novel3036;C5167_031842;C5167_034788;C5167_033830;C5167_005610;C5167_026181;C5167_021229;novel22002;C5167_005920;C5167_049185;novel14700;C5167_048882;novel10194;C5167_041896;C5167_022612;C5167_044269;C5167_047147;C5167_012915;C5167_001405;novel15136;C5167_047671;C5167_032530;C5167_032872;C5167_013131;C5167_025206	S4	Down-regulated
GO:0006116	NADH oxidation	biological_process	0.000456584	0.0488212	6.40823	C5167_039344;C5167_019210;C5167_039389;C5167_043094;C5167_009162	S4	Down-regulated
GO:0009584	detection of visible light	biological_process	0.000492849	0.0488212	4.48576	C5167_044722;C5167_036779;C5167_012175;C5167_003988;C5167_016138;C5167_017091;C5167_016595	S4	Down-regulated
GO:0005975	carbohydrate metabolic process	biological_process	0.000522152	0.0488212	1.43544	C5167_044499;C5167_033704;novel17233;novel25804;C5167_005531;novel19583;C5167_028357;C5167_040935;novel10123;C5167_046867;C5167_029327;C5167_013301;C5167_017425;C5167_002012;C5167_032211;C5167_026814;C5167_001959;C5167_047119;novel13229;C5167_044513;C5167_026492;C5167_014919;C5167_025713;C5167_011341;C5167_031582;C5167_031620;novel18111;C5167_046277;C5167_032659;C5167_018175;C5167_043227;C5167_03…	S4	Down-regulated
GO:1904668	positive regulation of ubiquitin protein ligase activity	biological_process	0.00118848	0.0987756	3.54917	C5167_006877;C5167_019701;C5167_049468;novel3293;C5167_048627;C5167_004969;C5167_022147;novel3156	S4	Down-regulated
GO:0006564	L-serine biosynthetic process	biological_process	0.00296645	0.195805	5.76741	C5167_033885;C5167_021879;C5167_049188;C5167_032795	S4	Down-regulated
GO:0006749	glutathione metabolic process	biological_process	0.00299115	0.195805	1.82129	C5167_009721;C5167_035995;C5167_046637;C5167_048722;C5167_009711;C5167_014074;novel7902;C5167_044828;C5167_014336;C5167_037120;C5167_036542;C5167_048511;C5167_012864;C5167_048509;C5167_008042;novel17670;C5167_032093;C5167_002829;C5167_048853;novel12920;C5167_048218;C5167_048510;C5167_034933;C5167_004842	S4	Down-regulated
GO:0045492	xylan biosynthetic process	biological_process	0.00314126	0.195805	3.84494	C5167_038065;C5167_013421;C5167_048865;novel12441;C5167_007024;C5167_038064	S4	Down-regulated
GO:0005524	ATP binding	molecular_function	2.41612e-07	9.36306e-05	1.22741	novel27672;C5167_037463;C5167_008401;C5167_007532;C5167_045600;novel5390;C5167_040955;novel15692;C5167_048635;C5167_013552;C5167_015482;C5167_001473;C5167_038822;C5167_003023;C5167_000957;C5167_023951;novel10058;C5167_023388;C5167_017375;novel24317;C5167_011379;C5167_039224;C5167_029266;C5167_045899;C5167_033688;C5167_006469;C5167_019212;novel13289;novel29926;C5167_021699;C5167_027907;C5167_04032…	S4	Down-regulated
GO:0030983	mismatched DNA binding	molecular_function	2.73774e-07	9.36306e-05	5.17078	C5167_016441;novel2883;C5167_037107;novel27344;novel2885;C5167_020954;C5167_011083;C5167_050278;C5167_009380;C5167_035408;C5167_032935;C5167_043846;C5167_043350	S4	Down-regulated
GO:0140359	ABC-type transporter activity	molecular_function	2.20799e-06	0.000418459	2.00428	novel13289;C5167_042471;C5167_002913;C5167_033911;novel3358;novel30616;C5167_018433;novel19934;novel29057;C5167_011443;C5167_032417;novel30571;C5167_015662;C5167_047738;novel30617;C5167_014983;novel117;C5167_027316;novel28975;C5167_035956;novel3113;C5167_011995;C5167_005987;C5167_035811;C5167_045059;novel29056;C5167_012003;C5167_033552;C5167_022334;C5167_006773;novel28273;C5167_003198;C5167_04774…	S4	Down-regulated
GO:0004553	hydrolase activity, hydrolyzing O-glycosyl compounds	molecular_function	2.44713e-06	0.000418459	2.01335	C5167_044499;novel17233;novel25804;novel19583;novel10123;C5167_046867;novel14948;C5167_032211;C5167_026814;C5167_047119;C5167_044513;C5167_014919;C5167_025713;C5167_037420;C5167_011341;C5167_031620;C5167_046277;C5167_032659;C5167_018175;C5167_035783;novel14880;C5167_043046;C5167_030880;novel10821;novel24205;C5167_011055;C5167_039801;C5167_024470;C5167_050542;C5167_025838;novel24204;novel23649;C51…	S4	Down-regulated
GO:0016887	ATP hydrolysis activity	molecular_function	4.25683e-06	0.000582334	1.581	novel5390;C5167_040955;novel15692;C5167_015482;C5167_038822;C5167_029266;novel24037;novel19231;C5167_025641;C5167_006849;novel19949;C5167_026332;novel19875;C5167_046086;C5167_021392;novel30554;C5167_040114;C5167_021397;C5167_004431;novel30189;novel1448;novel27921;C5167_049418;novel19395;C5167_048641;C5167_029599;C5167_005252;C5167_023560;C5167_035672;novel9985;C5167_018185;novel3876;C5167_029719;…	S4	Down-regulated
GO:0009881	photoreceptor activity	molecular_function	0.000266676	0.0295179	2.54665	novel27672;C5167_015055;novel15190;C5167_043625;C5167_044722;novel948;C5167_036779;C5167_015058;novel5812;C5167_012175;C5167_003988;C5167_016138;C5167_015052;C5167_017091;C5167_030761;C5167_016595;C5167_030763	S4	Down-regulated
GO:0008271	secondary active sulfate transmembrane transporter activity	molecular_function	0.000302084	0.0295179	3.84494	novel3729;novel15737;C5167_050809;C5167_000252;C5167_050804;C5167_005504;C5167_014624;C5167_034891;C5167_007750	S4	Down-regulated
GO:0022857	transmembrane transporter activity	molecular_function	0.000360769	0.0308457	1.5364	C5167_009743;C5167_012268;C5167_033716;C5167_006898;C5167_042134;C5167_033427;C5167_005404;C5167_048250;novel3036;C5167_032355;C5167_027029;C5167_042509;C5167_036047;novel12337;C5167_033780;C5167_018728;C5167_049372;C5167_021229;C5167_000879;novel5406;C5167_045942;novel478;C5167_006892;C5167_012914;C5167_001213;novel13150;C5167_000877;novel30013;C5167_007671;C5167_012925;C5167_019539;C5167_012918…	S4	Down-regulated
GO:0004185	serine-type carboxypeptidase activity	molecular_function	0.000605237	0.0455777	2.54444	C5167_031320;C5167_012817;C5167_034173;C5167_001039;C5167_038516;C5167_005487;C5167_007203;novel26930;C5167_012818;C5167_024561;C5167_024367;novel25296;novel14874;C5167_001331;novel25295	S4	Down-regulated
GO:0003968	RNA-directed 5'-3' RNA polymerase activity	molecular_function	0.000722152	0.0455777	4.24967	C5167_010566;C5167_033342;C5167_050381;C5167_032992;C5167_042325;C5167_012670;C5167_012671	S4	Down-regulated
GO:0003972	RNA ligase (ATP) activity	molecular_function	0.000732974	0.0455777	7.68988	C5167_033011;C5167_033515;C5167_042362;C5167_003195	S4	Down-regulated
GO:0097027	ubiquitin-protein transferase activator activity	molecular_function	0.00118848	0.0677431	3.54917	C5167_006877;C5167_019701;C5167_049468;novel3293;C5167_048627;C5167_004969;C5167_022147;novel3156	S4	Down-regulated
GO:0016851	magnesium chelatase activity	molecular_function	0.00159252	0.083791	6.59132	C5167_001841;novel20198;C5167_045511;novel23650	S4	Down-regulated
GO:0010997	anaphase-promoting complex binding	molecular_function	0.00202193	0.0969455	3.29566	C5167_006877;C5167_019701;C5167_049468;novel3293;C5167_048627;C5167_004969;C5167_022147;novel3156	S4	Down-regulated
GO:0008519	ammonium transmembrane transporter activity	molecular_function	0.00225846	0.0969455	4.07111	novel24451;C5167_037973;C5167_047178;C5167_002296;C5167_010501;C5167_003482	S4	Down-regulated
GO:0035673	oligopeptide transmembrane transporter activity	molecular_function	0.00226773	0.0969455	2.6434	C5167_049321;C5167_004239;C5167_034559;C5167_033965;C5167_049309;C5167_007942;C5167_042057;C5167_004096;novel22660;novel26399;C5167_005170	S4	Down-regulated
GO:0102293	pheophytinase b activity	molecular_function	0.00243504	0.0979745	8.65111	C5167_043336;C5167_040377;C5167_017361	S4	Down-regulated
GO:0042937	tripeptide transmembrane transporter activity	molecular_function	0.00297326	0.107037	2.8837	novel5746;novel17922;C5167_047002;C5167_005382;C5167_005377;C5167_012928;novel10626;C5167_024875;novel10627	S4	Down-regulated
GO:0071916	dipeptide transmembrane transporter activity	molecular_function	0.00297326	0.107037	2.8837	novel5746;novel17922;C5167_047002;C5167_005382;C5167_005377;C5167_012928;novel10626;C5167_024875;novel10627	S4	Down-regulated
GO:0004630	phospholipase D activity	molecular_function	0.00337312	0.109867	3.36432	novel22588;C5167_016692;C5167_043269;C5167_019386;C5167_004665;C5167_044196;C5167_031547	S4	Down-regulated
GO:0070290	N-acylphosphatidylethanolamine-specific phospholipase D activity	molecular_function	0.00337312	0.109867	3.36432	novel22588;C5167_016692;C5167_043269;C5167_019386;C5167_004665;C5167_044196;C5167_031547	S4	Down-regulated
GO:0008728	GTP diphosphokinase activity	molecular_function	0.00497434	0.138905	5.12658	C5167_017216;C5167_019403;novel30293;C5167_016006	S4	Down-regulated
GO:0016655	oxidoreductase activity, acting on NAD(P)H, quinone or similar compound as acceptor	molecular_function	0.00497434	0.138905	5.12658	C5167_024359;C5167_026202;C5167_013294;C5167_026013	S4	Down-regulated
GO:0016844	strictosidine synthase activity	molecular_function	0.00497434	0.138905	5.12658	C5167_013879;C5167_002716;novel28291;C5167_017000	S4	Down-regulated
GO:0004634	phosphopyruvate hydratase activity	molecular_function	0.00549946	0.138905	3.10553	novel15469;novel14625;novel15467;C5167_025521;novel15293;novel15292;novel26057	S4	Down-regulated
GO:0008757	S-adenosylmethionine-dependent methyltransferase activity	molecular_function	0.00564184	0.138905	3.46044	C5167_037198;C5167_037193;C5167_009795;C5167_009799;C5167_009787;C5167_009797	S4	Down-regulated
GO:0016168	chlorophyll binding	molecular_function	0.00579936	0.138905	1.73022	C5167_025301;C5167_040448;C5167_040458;C5167_023148;C5167_049800;C5167_026776;novel10262;C5167_021331;C5167_000857;novel12145;C5167_050909;C5167_032102;C5167_019095;C5167_046444;C5167_018076;C5167_050743;C5167_007765;novel13054;C5167_008369;C5167_015796;C5167_040462;novel706;C5167_035667;C5167_034800	S4	Down-regulated
GO:0004386	helicase activity	molecular_function	0.00659683	0.138905	1.92247	C5167_026989;novel29468;C5167_042219;novel25847;C5167_019455;C5167_008270;novel6094;novel17571;novel8893;novel25846;C5167_019991;C5167_035600;novel28581;C5167_035952;C5167_010038;novel15425;C5167_028530	S4	Down-regulated
GO:0008236	serine-type peptidase activity	molecular_function	0.00740574	0.138905	2.71407	novel26441;C5167_045873;C5167_015460;novel13348;C5167_002548;C5167_037419;C5167_001307;C5167_033765	S4	Down-regulated
GO:0000213	tRNA-intron endonuclease activity	molecular_function	0.00751385	0.138905	11.5348	C5167_010055;C5167_037472	S4	Down-regulated
GO:0008446	GDP-mannose 4,6-dehydratase activity	molecular_function	0.00751385	0.138905	11.5348	C5167_010288;C5167_037724	S4	Down-regulated
GO:0009011	starch synthase activity	molecular_function	0.00751385	0.138905	11.5348	novel27507;C5167_042750	S4	Down-regulated
GO:0016413	O-acetyltransferase activity	molecular_function	0.00751385	0.138905	11.5348	C5167_042335;C5167_032997	S4	Down-regulated
GO:0016429	tRNA (adenine-N1-)-methyltransferase activity	molecular_function	0.00751385	0.138905	11.5348	C5167_043733;novel14986	S4	Down-regulated
GO:0043743	LPPG:FO 2-phospho-L-lactate transferase activity	molecular_function	0.00751385	0.138905	11.5348	C5167_032146;C5167_049761	S4	Down-regulated
GO:0051743	red chlorophyll catabolite reductase activity	molecular_function	0.00751385	0.138905	11.5348	C5167_013790;C5167_016926	S4	Down-regulated
GO:0102483	scopolin beta-glucosidase activity	molecular_function	0.00751385	0.138905	11.5348	C5167_047119;C5167_003567	S4	Down-regulated
GO:0000155	phosphorelay sensor kinase activity	molecular_function	0.0102816	0.169487	2.41426	novel2883;novel2885;C5167_044722;C5167_036779;C5167_012175;C5167_003988;C5167_016138;C5167_017091;C5167_016595	S4	Down-regulated
GO:0005507	copper ion binding	molecular_function	0.0105025	0.169487	1.76743	C5167_008401;C5167_011893;C5167_045461;C5167_003108;C5167_046081;C5167_010539;C5167_019084;C5167_033836;C5167_036879;C5167_042960;novel5343;C5167_034064;C5167_045462;C5167_048786;C5167_003350;C5167_000719;C5167_005171;C5167_012534;C5167_000720	S4	Down-regulated
GO:0003844	1,4-alpha-glucan branching enzyme activity	molecular_function	0.0106549	0.169487	5.76741	C5167_006907;C5167_011055;C5167_038656	S4	Down-regulated
GO:0043169	cation binding	molecular_function	0.0106549	0.169487	5.76741	C5167_006907;C5167_011055;C5167_038656	S4	Down-regulated
GO:0047746	chlorophyllase activity	molecular_function	0.0106549	0.169487	5.76741	C5167_043336;C5167_040377;C5167_017361	S4	Down-regulated
GO:0102752	1,4-alpha-glucan branching enzyme activity (using a glucosylated glycogenin as primer for glycogen synthesis)	molecular_function	0.0106549	0.169487	5.76741	C5167_006907;C5167_011055;C5167_038656	S4	Down-regulated
GO:0003993	acid phosphatase activity	molecular_function	0.0111719	0.173672	2.26173	novel4245;C5167_031952;C5167_005799;C5167_015804;C5167_024083;novel10008;C5167_023710;novel4055;C5167_043346;C5167_009852	S4	Down-regulated
GO:0005216	ion channel activity	molecular_function	0.0117371	0.17744	3.00908	C5167_033624;C5167_039351;C5167_011875;C5167_002048;C5167_017471;C5167_023838	S4	Down-regulated
GO:0003887	DNA-directed DNA polymerase activity	molecular_function	0.0119548	0.17744	2.35939	C5167_014394;C5167_041903;C5167_031057;C5167_038103;novel15609;novel8852;novel12465;C5167_042352;C5167_006856	S4	Down-regulated
GO:0016161	beta-amylase activity	molecular_function	0.012452	0.17744	3.39259	C5167_039205;C5167_050013;C5167_014346;C5167_020306;novel18134	S4	Down-regulated
GO:0102229	amylopectin maltohydrolase activity	molecular_function	0.012452	0.17744	3.39259	C5167_039205;C5167_050013;C5167_014346;C5167_020306;novel18134	S4	Down-regulated
GO:0009522	photosystem I	cellular_component	4.64675e-06	0.000933996	2.60787	C5167_025301;C5167_036611;C5167_040448;C5167_011519;C5167_040458;C5167_023148;C5167_049800;C5167_026776;novel10262;C5167_021331;C5167_000857;novel12145;C5167_050909;C5167_032102;C5167_019095;C5167_046444;C5167_018076;C5167_050743;C5167_007765;novel13054;C5167_008369;C5167_015796;C5167_040462;novel706;C5167_035667;C5167_034800	S4	Down-regulated
GO:0009535	chloroplast thylakoid membrane	cellular_component	7.58765e-05	0.00762559	2.02473	C5167_025301;C5167_036611;C5167_040448;C5167_011519;C5167_040458;C5167_031367;C5167_023148;C5167_049800;C5167_026776;novel10262;C5167_021331;C5167_000857;novel12145;C5167_050909;C5167_031521;C5167_032102;C5167_026202;C5167_017442;novel28147;C5167_019095;C5167_046444;C5167_018076;C5167_050743;C5167_007765;novel23633;novel13054;C5167_008369;C5167_015796;C5167_040462;novel706;C5167_035667;C5167_0132…	S4	Down-regulated
GO:0009501	amyloplast	cellular_component	0.000206945	0.0109842	5.04648	C5167_006907;C5167_032734;C5167_016626;C5167_011055;novel27507;C5167_038656;C5167_042750	S4	Down-regulated
GO:0032300	mismatch repair complex	cellular_component	0.000218591	0.0109842	7.20926	C5167_020954;C5167_011083;C5167_050278;C5167_035408;C5167_043350	S4	Down-regulated
GO:0009523	photosystem II	cellular_component	0.000294702	0.011847	2.06831	C5167_025301;C5167_040448;C5167_040458;C5167_023148;C5167_019374;C5167_049800;C5167_026776;novel10262;C5167_021331;C5167_000857;novel12145;C5167_050909;C5167_032102;C5167_017442;C5167_019095;C5167_046444;C5167_018076;C5167_050743;C5167_007765;novel13054;C5167_008369;C5167_015796;C5167_040462;novel706;C5167_035667;C5167_034800	S4	Down-regulated
GO:0005901	caveola	cellular_component	0.000456584	0.0152956	6.40823	C5167_025294;C5167_040443;novel15453;C5167_033263;novel17637	S4	Down-regulated
GO:0000015	phosphopyruvate hydratase complex	cellular_component	0.00337312	0.0968566	3.36432	novel15469;novel14625;novel15467;C5167_025521;novel15293;novel15292;novel26057	S4	Down-regulated
GO:0030915	Smc5-Smc6 complex	cellular_component	0.00699211	0.167809	3.84494	novel20436;C5167_004720;novel12952;C5167_003280;C5167_049883	S4	Down-regulated
GO:0034066	Ric1-Rgp1 guanyl-nucleotide exchange factor complex	cellular_component	0.00751385	0.167809	11.5348	C5167_015448;C5167_034076	S4	Down-regulated
GO:0006298	mismatch repair	biological_process	1.55399e-05	0.0103651	4.91989	C5167_016441;C5167_037107;novel27344;C5167_020954;C5167_050278;C5167_034884;C5167_035408;C5167_008588;C5167_032935;C5167_043846	S5	Down-regulated
GO:0010215	cellulose microfibril organization	biological_process	5.53774e-05	0.0184684	4.76851	C5167_030664;novel6169;novel10383;C5167_012991;C5167_024209;novel14393;C5167_015160;C5167_048956;novel15213	S5	Down-regulated
GO:0006749	glutathione metabolic process	biological_process	0.00010018	0.0222734	2.26574	C5167_009721;C5167_035995;C5167_046637;C5167_048722;C5167_009711;C5167_004656;C5167_014074;C5167_036546;C5167_044828;C5167_014336;C5167_037120;C5167_036542;C5167_048511;C5167_012864;C5167_048509;C5167_008042;novel17670;C5167_011457;C5167_048853;novel12920;C5167_048510;C5167_034933;C5167_004842;C5167_003891;C5167_004844	S5	Down-regulated
GO:0010023	proanthocyanidin biosynthetic process	biological_process	0.000382154	0.0637242	13.7757	C5167_011512;novel61;C5167_027589	S5	Down-regulated
GO:0006865	amino acid transport	biological_process	0.000494519	0.0659689	2.20832	novel3036;C5167_005405;C5167_031842;C5167_034788;C5167_033830;C5167_005610;C5167_021229;novel22002;C5167_049185;novel14700;C5167_041896;C5167_022612;C5167_044269;C5167_047147;C5167_001405;novel15136;C5167_047671;C5167_032530;C5167_032872;C5167_013131;C5167_025206	S5	Down-regulated
GO:0006388	tRNA splicing, via endonucleolytic cleavage and ligation	biological_process	0.00152904	0.150193	6.88784	C5167_033011;C5167_042362;C5167_003195;C5167_037472	S5	Down-regulated
GO:0007020	microtubule nucleation	biological_process	0.00157624	0.150193	5.29834	C5167_046340;novel19760;C5167_046048;C5167_033497;C5167_029301	S5	Down-regulated
GO:0003993	acid phosphatase activity	molecular_function	2.0485e-06	0.000870659	4.05167	novel4245;C5167_031952;C5167_024045;C5167_043337;C5167_005799;C5167_031953;C5167_001739;C5167_015804;C5167_024083;novel10008;C5167_023710;novel4055;C5167_043346;novel3333;C5167_009852	S5	Down-regulated
GO:0030983	mismatched DNA binding	molecular_function	2.93151e-06	0.000870659	5.22526	C5167_016441;C5167_037107;novel27344;C5167_020954;C5167_050278;C5167_034884;C5167_009380;C5167_035408;C5167_008588;C5167_032935;C5167_043846	S5	Down-regulated
GO:0016787	hydrolase activity	molecular_function	1.10766e-05	0.00219316	1.74238	C5167_010949;C5167_003518;C5167_011379;novel20538;C5167_048890;C5167_029134;C5167_035033;C5167_013975;novel29468;C5167_048564;C5167_034012;C5167_005269;C5167_050252;C5167_035230;novel30577;C5167_042219;C5167_037366;C5167_025884;C5167_001232;C5167_019357;C5167_010962;C5167_049918;C5167_020979;novel26553;C5167_006402;C5167_033721;C5167_014851;C5167_032281;C5167_046179;C5167_010285;novel18;C5167_007…	S5	Down-regulated
GO:0046982	protein heterodimerization activity	molecular_function	5.31003e-05	0.00788539	1.98327	C5167_002902;C5167_050372;C5167_050769;C5167_025197;C5167_031073;novel922;C5167_030938;C5167_043575;C5167_036851;C5167_000631;C5167_015344;C5167_050897;C5167_008360;C5167_002571;C5167_050909;C5167_034057;C5167_046789;C5167_008789;novel3677;C5167_021950;C5167_030922;C5167_009240;C5167_008393;C5167_008864;C5167_048933;novel13424;C5167_013856;C5167_017520;C5167_036874;C5167_003892;C5167_030897;C5167…	S5	Down-regulated
GO:0005524	ATP binding	molecular_function	0.000113546	0.0134893	1.18298	novel27672;C5167_046442;C5167_045600;novel5390;C5167_040955;C5167_048635;novel1228;C5167_015482;C5167_000957;C5167_023951;novel10058;C5167_023388;C5167_016804;C5167_017375;novel24317;C5167_003518;C5167_011379;C5167_039224;C5167_034782;C5167_029266;C5167_045899;C5167_006469;novel13289;novel29926;C5167_021699;C5167_033242;C5167_048069;C5167_012161;novel19231;novel12567;C5167_025641;novel13411;C5167…	S5	Down-regulated
GO:0004364	glutathione transferase activity	molecular_function	0.000152043	0.0150522	2.29595	C5167_035995;C5167_046637;C5167_048722;novel11016;C5167_004656;C5167_036546;C5167_044828;C5167_014336;C5167_037120;C5167_036542;C5167_048511;C5167_012864;C5167_008042;C5167_011457;C5167_048853;novel12920;C5167_044891;C5167_000276;C5167_048510;C5167_034933;C5167_004842;C5167_003891;C5167_004844	S5	Down-regulated
GO:0004185	serine-type carboxypeptidase activity	molecular_function	0.000322469	0.0206363	2.83617	C5167_031320;novel18243;C5167_034173;C5167_033733;C5167_001039;C5167_005487;novel26930;C5167_012818;C5167_024561;C5167_024367;C5167_015776;novel25296;novel14874;novel25295	S5	Down-regulated
GO:0140359	ABC-type transporter activity	molecular_function	0.000357135	0.0206363	1.80745	C5167_034782;novel13289;C5167_047736;C5167_033911;novel30616;C5167_018433;C5167_011443;C5167_032417;novel30571;C5167_047738;novel30617;C5167_014983;novel117;novel28975;C5167_035956;novel3113;C5167_011995;C5167_005987;C5167_035811;C5167_045059;novel29056;C5167_033552;C5167_022334;C5167_022538;novel28273;C5167_003198;C5167_028956;C5167_050792;novel118;novel28272;novel17231;C5167_048978;novel15722;n…	S5	Down-regulated
GO:0004634	phosphopyruvate hydratase activity	molecular_function	0.000363867	0.0206363	4.23867	novel15469;C5167_017200;novel14625;novel15467;C5167_025521;novel15293;novel15292;novel26057	S5	Down-regulated
GO:0009881	photoreceptor activity	molecular_function	0.000377028	0.0206363	2.68357	novel27672;C5167_015055;novel15190;C5167_043625;C5167_044722;novel948;C5167_036779;C5167_015058;novel5812;C5167_012175;C5167_003988;C5167_015052;C5167_030761;C5167_016595;C5167_030763	S5	Down-regulated
GO:0016743	carboxyl- or carbamoyltransferase activity	molecular_function	0.000382154	0.0206363	13.7757	C5167_036199;C5167_012030;C5167_016689	S5	Down-regulated
GO:0016872	intramolecular lyase activity	molecular_function	0.000616754	0.0305293	5.16588	C5167_035601;C5167_042219;C5167_041808;C5167_031629;C5167_026108;C5167_044521	S5	Down-regulated
GO:0004553	hydrolase activity, hydrolyzing O-glycosyl compounds	molecular_function	0.000881324	0.0402697	1.75327	novel17233;novel25804;C5167_024173;novel10123;C5167_046867;novel14948;C5167_026814;C5167_025713;C5167_037420;C5167_011341;C5167_028843;C5167_046277;C5167_018175;C5167_043046;C5167_030880;novel10821;novel24205;C5167_034336;C5167_039801;C5167_025838;novel24204;novel23649;C5167_006838;C5167_025699;C5167_019338;C5167_007485;C5167_038767;C5167_003219;novel24268;C5167_046455;C5167_017205;C5167_032891;C…	S5	Down-regulated
GO:0016887	ATP hydrolysis activity	molecular_function	0.00138746	0.0588682	1.42573	novel5390;C5167_040955;C5167_015482;C5167_029266;novel24037;C5167_033242;novel19231;C5167_025641;C5167_006849;C5167_037248;novel19949;C5167_026332;novel19875;C5167_046086;C5167_021392;C5167_021397;C5167_004431;novel30189;novel27921;C5167_049418;novel19395;C5167_048641;C5167_005252;C5167_023560;C5167_035672;novel9985;C5167_018185;novel3876;C5167_029719;novel26055;C5167_020954;C5167_005255;novel105…	S5	Down-regulated
GO:0016597	amino acid binding	molecular_function	0.00152904	0.0605501	6.88784	C5167_036199;novel15022;C5167_012030;C5167_016689	S5	Down-regulated
GO:0016788	hydrolase activity, acting on ester bonds	molecular_function	0.00187808	0.0697236	1.7586	C5167_031816;C5167_001448;C5167_022369;C5167_004554;C5167_038241;C5167_009373;C5167_006663;C5167_006479;C5167_050880;C5167_019027;C5167_023270;novel14932;C5167_008923;C5167_039606;novel19492;C5167_028868;novel7835;C5167_026900;C5167_030437;C5167_015371;C5167_000148;novel15397;novel12944;C5167_049532;C5167_017163;C5167_042921;C5167_015643;C5167_034019;C5167_050756;C5167_039597	S5	Down-regulated
GO:0008757	S-adenosylmethionine-dependent methyltransferase activity	molecular_function	0.00232014	0.0810683	4.1327	C5167_009794;C5167_037198;C5167_037193;C5167_009799;C5167_009787;C5167_009797	S5	Down-regulated
GO:0008271	secondary active sulfate transmembrane transporter activity	molecular_function	0.00256633	0.0846889	3.57147	novel3729;novel15737;C5167_050809;C5167_000252;C5167_050804;C5167_005504;C5167_034891	S5	Down-regulated
GO:0004386	helicase activity	molecular_function	0.00275601	0.0861617	2.16089	C5167_026989;novel29468;C5167_042219;C5167_025884;C5167_043388;C5167_008270;novel17571;novel8893;novel25846;C5167_019991;C5167_035600;novel28581;C5167_035952;C5167_010038;novel15425;C5167_028530	S5	Down-regulated
GO:0022857	transmembrane transporter activity	molecular_function	0.00367323	0.104015	1.4679	C5167_009743;C5167_012268;C5167_006898;C5167_033427;novel3036;C5167_032355;C5167_042509;C5167_036047;novel12337;C5167_049372;C5167_021229;C5167_000879;novel5406;C5167_045942;novel478;C5167_006892;C5167_012914;C5167_000877;novel30013;C5167_007671;C5167_019539;C5167_012918;C5167_005382;C5167_023180;C5167_026503;C5167_009978;C5167_025623;novel1749;novel3921;C5167_009868;C5167_012335;C5167_025556;C51…	S5	Down-regulated
GO:0004197	cysteine-type endopeptidase activity	molecular_function	0.0036773	0.104015	3.06126	C5167_031937;C5167_048596;C5167_031695;C5167_004937;C5167_044233;C5167_028960;C5167_023992;C5167_013084	S5	Down-regulated
GO:0004827	proline-tRNA ligase activity	molecular_function	0.00407635	0.110061	5.51027	C5167_014342;novel29047;C5167_020298;C5167_014973	S5	Down-regulated
GO:0015020	glucuronosyltransferase activity	molecular_function	0.00500735	0.12932	3.59366	C5167_000151;C5167_003142;C5167_049949;novel12326;C5167_032312;novel12441	S5	Down-regulated
GO:0008519	ammonium transmembrane transporter activity	molecular_function	0.00593485	0.146887	4.05167	novel24451;C5167_037973;C5167_047178;C5167_010501;C5167_003482	S5	Down-regulated
GO:0003972	RNA ligase (ATP) activity	molecular_function	0.00646682	0.147742	6.88784	C5167_033011;C5167_042362;C5167_003195	S5	Down-regulated
GO:0019784	NEDD8-specific protease activity	molecular_function	0.00646682	0.147742	6.88784	novel2944;novel3677;novel2943	S5	Down-regulated
GO:0035673	oligopeptide transmembrane transporter activity	molecular_function	0.00698322	0.153631	2.58294	C5167_049321;C5167_004239;C5167_034559;C5167_033965;C5167_049309;C5167_042057;C5167_004096;novel26399;C5167_005170	S5	Down-regulated
GO:0000386	second spliceosomal transesterification activity	molecular_function	0.00854431	0.169177	4.59189	novel2996;C5167_017819;C5167_017771;C5167_043652	S5	Down-regulated
GO:0030628	pre-mRNA 3'-splice site binding	molecular_function	0.00854431	0.169177	4.59189	novel2996;C5167_017819;C5167_017771;C5167_043652	S5	Down-regulated
GO:0043138	3'-5' DNA helicase activity	molecular_function	0.00854431	0.169177	4.59189	C5167_021699;C5167_026332;C5167_004125;C5167_041035	S5	Down-regulated
GO:0097027	ubiquitin-protein transferase activator activity	molecular_function	0.009473	0.181515	3.179	C5167_006877;C5167_019701;C5167_049468;novel3293;C5167_048627;C5167_004969	S5	Down-regulated
GO:0008236	serine-type peptidase activity	molecular_function	0.00996048	0.184891	2.83617	C5167_015460;novel13348;C5167_002548;C5167_037419;C5167_010938;C5167_001307;C5167_033765	S5	Down-regulated
GO:0003866	3-phosphoshikimate 1-carboxyvinyltransferase activity	molecular_function	0.0107085	0.192753	5.90386	C5167_043092;novel22328;C5167_042697	S5	Down-regulated
GO:0000786	nucleosome	cellular_component	3.76517e-08	6.89026e-06	2.52144	C5167_002902;C5167_050372;C5167_050769;C5167_025197;C5167_031073;novel922;C5167_031225;C5167_009898;C5167_030938;C5167_043575;C5167_036851;C5167_015344;C5167_050897;C5167_008360;C5167_002571;C5167_003745;C5167_050909;C5167_034057;C5167_046789;novel3677;C5167_021950;C5167_030922;novel15209;C5167_009240;C5167_008393;C5167_020543;C5167_008864;C5167_048933;novel13424;C5167_013856;C5167_017520;C5167_0…	S5	Down-regulated
GO:0000015	phosphopyruvate hydratase complex	cellular_component	0.000195268	0.017867	4.59189	novel15469;C5167_017200;novel14625;novel15467;C5167_025521;novel15293;novel15292;novel26057	S5	Down-regulated
GO:0016324	apical plasma membrane	cellular_component	0.000382154	0.0233114	13.7757	C5167_030664;C5167_015160;C5167_020577	S5	Down-regulated
GO:0005901	caveola	cellular_component	0.00259431	0.115223	6.12253	C5167_025294;novel15453;C5167_033263;novel17637	S5	Down-regulated
GO:0031225	anchored component of membrane	cellular_component	0.00314818	0.115223	2.56835	novel6169;novel10383;C5167_001941;C5167_012991;C5167_017174;C5167_024209;C5167_001942;novel14393;C5167_048956;novel15213;C5167_031119	S5	Down-regulated
GO:0000930	gamma-tubulin complex	cellular_component	0.00526785	0.155154	13.7757	C5167_046340;C5167_029301	S5	Down-regulated
GO:0010369	chromocenter	cellular_component	0.00593485	0.155154	4.05167	C5167_025197;C5167_030938;C5167_048933;C5167_036874;C5167_003892	S5	Down-regulated
