# Supplementary material for: An integrated transcriptomic and metabolomic atlas reveals the temporal regulation of benzylisoquinoline alkaloid biosynthesis and transport in developing opium poppy capsules
Source: Front Plant Sci. 2026 Feb 4;17:1754793. doi: 10.3389/fpls.2026.1754793 (PMC12913367; doi:10.3389/fpls.2026.1754793)
Supplement: Supplementary file 10 [file Table4.xlsx]

## Sheet: Comprehensive_KEGG_Enrichment_R
Supplementary Table 4. Complete results of the Kyoto Encyclopedia of Genes and Genomes (KEGG) pathway enrichment analysis for differentially expressed genes across all developmental stage comparisons.
Pathway_ID	Pathway_Name	PValue	FDR	Enrichment_Ratio	Gene_List	Stage	Analysis_Type
ko03440	Homologous recombination	8.77776e-05	0.0129033	1.5479	novel9724;C5167_015357;C5167_044420;C5167_033404;C5167_049683;C5167_038162;novel17972;C5167_021699;C5167_021253;C5167_013285;C5167_014953;C5167_030709;C5167_041985;C5167_026332;C5167_007208;novel25626;C5167_025361;novel14863;C5167_033527;C5167_046352;C5167_011492;C5167_014967;C5167_013167;C5167_050496;novel3117;novel28277;C5167_028105;C5167_010858;C5167_030697;novel26923;C5167_010791;C5167_033428…	S2	All Stages
ko00901	Indole alkaloid biosynthesis	0.000848882	0.0426296	1.99453	C5167_001448;C5167_004554;novel28167;C5167_037183;C5167_042904;C5167_023270;C5167_008923;C5167_039606;novel19492;C5167_028868;C5167_021032;novel15397;C5167_017774;C5167_009791;C5167_003084;C5167_017163;C5167_031153;C5167_015643;C5167_012177;C5167_021705;C5167_039597	S2	All Stages
ko00902	Monoterpenoid biosynthesis	0.00105542	0.0426296	1.72494	C5167_035550;C5167_048514;C5167_048469;C5167_007602;C5167_048520;novel25376;C5167_008012;C5167_004798;C5167_048463;C5167_048465;C5167_004858;C5167_008010;C5167_048521;C5167_039799;C5167_004788;C5167_011467;novel12090;C5167_027124;novel12789;C5167_004786;C5167_048470;C5167_048462;C5167_048458;C5167_043530;C5167_007281;novel28080;C5167_036649;C5167_036366;C5167_031403;C5167_004855;novel602	S2	All Stages
ko00402	Benzoxazinoid biosynthesis	0.00115999	0.0426296	1.86209	C5167_002786;C5167_014198;novel147;C5167_035796;C5167_026321;C5167_046464;novel26922;novel15205;novel25188;C5167_012390;C5167_029737;novel28168;C5167_009791;novel5648;C5167_027223;C5167_021710;C5167_014204;C5167_026324;C5167_031997;C5167_014820;C5167_005340;C5167_036389;C5167_024155;novel14388	S2	All Stages
ko00232	Caffeine metabolism	0.00297906	0.0687439	3.93478	C5167_001723;C5167_001722;C5167_045838;C5167_047322;C5167_001724	S2	All Stages
ko03030	DNA replication	0.003249	0.0687439	1.42243	novel9724;C5167_049683;C5167_038162;C5167_017270;C5167_047397;C5167_014953;C5167_006849;C5167_011307;C5167_030709;C5167_038633;C5167_007208;novel14997;C5167_030731;C5167_050019;C5167_037867;C5167_011492;C5167_008507;C5167_014967;C5167_049629;C5167_028105;C5167_041903;C5167_010858;C5167_010791;novel9681;C5167_033428;C5167_042350;C5167_006130;C5167_042345;C5167_003762;novel13151;novel28729;C5167_04…	S2	All Stages
ko01230	Biosynthesis of amino acids	0.00346583	0.0687439	1.22327	C5167_048422;C5167_043092;C5167_018308;C5167_025205;C5167_036117;C5167_006270;C5167_048203;novel15469;C5167_023162;C5167_017200;C5167_041500;C5167_003512;C5167_048211;C5167_003669;novel7799;C5167_040035;C5167_031108;C5167_001108;C5167_047050;novel23832;C5167_046108;novel15875;novel29405;C5167_028221;C5167_045106;C5167_044286;C5167_035695;C5167_039710;C5167_003875;novel9909;C5167_031069;C5167_0083…	S2	All Stages
ko03430	Mismatch repair	0.00374117	0.0687439	1.49268	C5167_049683;C5167_038162;C5167_014953;C5167_016441;C5167_030709;C5167_007208;C5167_011627;C5167_037107;C5167_011492;C5167_014967;novel2885;C5167_020954;C5167_028105;C5167_010858;C5167_010791;C5167_033428;C5167_006130;novel5668;C5167_046850;C5167_018449;C5167_050278;C5167_034884;C5167_018901;C5167_037647;C5167_047075;C5167_035408;C5167_008588;C5167_019547;C5167_038791;C5167_008324;C5167_039449;C5…	S2	All Stages
ko00531	Glycosaminoglycan degradation	0.00488801	0.0798375	1.71216	C5167_013301;novel900;C5167_044651;C5167_026321;C5167_043657;novel20135;C5167_050993;C5167_042792;C5167_010449;C5167_000512;novel30918;C5167_031585;novel771;novel19457;C5167_027917;C5167_000979;novel8126;C5167_010181;C5167_017058;C5167_043710;C5167_021705;novel30920;C5167_030235	S2	All Stages
ko00511	Other glycan degradation	0.0120991	0.177856	1.61588	C5167_019289;C5167_018790;C5167_013301;C5167_044651;C5167_030508;C5167_006922;C5167_049918;C5167_032281;C5167_000512;novel30918;C5167_031585;C5167_047714;novel771;C5167_038109;C5167_027917;novel10374;C5167_000979;C5167_019618;C5167_010181;C5167_034130;novel30920;C5167_030235	S2	All Stages
ko00402	Benzoxazinoid biosynthesis	8.67646e-06	0.00125809	2.45891	C5167_002786;C5167_014198;C5167_008325;C5167_047819;C5167_035796;C5167_026321;C5167_046464;novel26922;novel15205;novel25188;C5167_012390;C5167_029737;C5167_031793;novel28168;C5167_009791;novel5648;C5167_027223;C5167_021710;C5167_014204;C5167_026324;C5167_031997;C5167_027974;C5167_014820;C5167_005340;C5167_009805	S3	All Stages
ko03440	Homologous recombination	0.000149673	0.0108513	1.61597	C5167_040488;C5167_044420;C5167_049683;novel17972;C5167_021699;C5167_021253;C5167_013285;C5167_014953;C5167_030709;C5167_041985;C5167_026332;C5167_025361;novel14863;C5167_033527;C5167_046352;C5167_011492;C5167_014967;C5167_013167;novel3117;novel28277;C5167_028105;C5167_030697;novel26923;C5167_033428;C5167_028979;C5167_006130;C5167_001019;C5167_046850;C5167_031172;C5167_028973;novel25624;C5167_018…	S3	All Stages
ko00999	Podophyllotoxin biosynthesis	0.0021608	0.104439	1.36259	C5167_005838;C5167_021173;novel25804;C5167_002786;C5167_014198;C5167_012180;C5167_006368;C5167_008325;novel21740;novel30136;C5167_021171;C5167_047819;C5167_035796;C5167_009325;C5167_039710;C5167_026814;C5167_026321;C5167_046464;novel26922;C5167_010606;novel22477;novel15205;novel30864;novel25188;novel20115;C5167_015617;C5167_046277;C5167_012390;C5167_024758;C5167_034132;C5167_038994;C5167_031614;C…	S3	All Stages
ko04626	Plant-pathogen interaction	0.00385809	0.139856	1.1451	C5167_031509;C5167_044743;C5167_007987;C5167_029216;C5167_023388;novel24317;C5167_047659;C5167_028914;C5167_039224;C5167_012027;C5167_006469;C5167_032540;C5167_042775;C5167_022267;novel30431;C5167_039498;C5167_030307;C5167_005955;C5167_004228;C5167_013231;C5167_025514;C5167_045658;C5167_001622;novel635;C5167_020354;C5167_051016;C5167_036948;C5167_023308;C5167_004426;C5167_028442;C5167_009671;C516…	S3	All Stages
ko00901	Indole alkaloid biosynthesis	0.00618688	0.179419	1.92643	C5167_001448;C5167_004554;novel28167;C5167_037183;C5167_042904;C5167_023270;C5167_008923;C5167_039606;novel19492;C5167_028868;novel15397;C5167_009791;C5167_017163;C5167_012177;C5167_021705;C5167_039597	S3	All Stages
ko03008	Ribosome biogenesis in eukaryotes	0.00781265	0.188806	1.28759	novel29790;novel6667;C5167_025781;C5167_028059;C5167_048890;C5167_013733;C5167_034647;C5167_046284;C5167_045860;C5167_003192;novel22218;novel28715;C5167_031038;C5167_006418;C5167_049244;C5167_012933;C5167_011272;C5167_042416;C5167_044442;C5167_024236;C5167_011834;C5167_016038;C5167_019357;C5167_037166;C5167_013090;C5167_022888;C5167_040033;C5167_036298;C5167_029719;C5167_001806;novel26924;C5167_0…	S3	All Stages
ko00196	Photosynthesis - antenna proteins	0.000299792	0.0437697	1.93892	C5167_040466;C5167_025301;C5167_040448;C5167_040458;C5167_023148;C5167_001388;C5167_049800;C5167_026776;novel10262;C5167_021331;C5167_000857;novel12145;C5167_050909;C5167_032102;C5167_019095;C5167_046444;novel4311;C5167_018076;C5167_050743;C5167_007765;novel13054;C5167_008369;C5167_015796;C5167_039038;C5167_040462;novel706;C5167_035667;C5167_034800	S4	All Stages
ko04712	Circadian rhythm - plant	0.00101629	0.0483726	1.47727	C5167_046940;C5167_032680;C5167_020070;C5167_022149;C5167_027923;C5167_022848;C5167_000629;C5167_020449;C5167_020421;C5167_043218;C5167_005482;C5167_033448;C5167_003019;C5167_009061;C5167_002320;C5167_032361;C5167_015646;C5167_044722;C5167_017479;C5167_006191;C5167_022577;C5167_033890;C5167_006882;C5167_018681;C5167_022156;novel22353;C5167_014480;C5167_035780;C5167_045013;C5167_005407;C5167_00711…	S4	All Stages
ko00230	Purine metabolism	0.0014232	0.0483726	1.41441	C5167_045318;C5167_013552;C5167_050228;C5167_001723;C5167_022466;C5167_005531;C5167_006594;C5167_048069;C5167_044570;C5167_028909;C5167_010330;C5167_006164;C5167_011074;C5167_013534;novel15875;C5167_033196;C5167_002286;C5167_049006;C5167_047152;C5167_003574;novel27983;C5167_047162;C5167_049587;novel24174;C5167_039823;C5167_001211;C5167_047711;C5167_025188;C5167_010285;C5167_011427;C5167_050131;no…	S4	All Stages
ko00460	Cyanoamino acid metabolism	0.00164118	0.0483726	1.50015	C5167_018308;novel25804;C5167_043057;novel19583;C5167_017996;C5167_031853;novel28078;novel10772;C5167_038228;C5167_008180;C5167_026814;C5167_027103;C5167_047119;C5167_014919;C5167_025713;C5167_022331;C5167_015617;C5167_046277;C5167_032659;novel28744;novel14880;C5167_019927;C5167_002014;C5167_030880;novel28049;novel24205;novel17807;C5167_050542;C5167_048150;C5167_025838;C5167_022616;C5167_027124;C…	S4	All Stages
ko01230	Biosynthesis of amino acids	0.0016566	0.0483726	1.27358	C5167_048422;C5167_043092;C5167_018308;C5167_014293;C5167_036117;C5167_048203;C5167_044570;novel15469;C5167_023162;C5167_031853;C5167_041500;C5167_003512;C5167_048211;C5167_003669;C5167_006164;C5167_040035;C5167_031108;C5167_001108;C5167_047050;C5167_041855;novel15875;C5167_033885;C5167_028221;C5167_044286;C5167_035657;C5167_039710;C5167_003875;C5167_031069;C5167_034026;C5167_017757;C5167_036092;…	S4	All Stages
ko00402	Benzoxazinoid biosynthesis	0.00325398	0.0755971	1.8726	C5167_002786;C5167_008325;novel147;C5167_046464;novel26922;novel15205;novel25188;C5167_012390;C5167_029737;C5167_031793;C5167_009791;novel5648;C5167_021710;C5167_031997;C5167_011510;C5167_027974;C5167_014820;C5167_005340;C5167_024155;novel14388	S4	All Stages
ko02010	ABC transporters	0.00362452	0.0755971	1.35554	C5167_001473;C5167_022756;novel13289;C5167_047734;C5167_022347;C5167_042471;C5167_021244;novel24232;C5167_013442;novel17978;C5167_002913;C5167_033911;C5167_034753;novel3358;novel30616;C5167_018433;novel19934;novel29057;C5167_011443;C5167_001125;C5167_042424;C5167_032417;novel29862;novel30571;C5167_016716;C5167_015662;C5167_047738;C5167_028340;novel30617;C5167_028441;C5167_014983;novel117;C5167_02…	S4	All Stages
ko03440	Homologous recombination	0.00439201	0.0801542	1.42843	C5167_033404;C5167_015105;novel17972;C5167_021699;C5167_021253;C5167_013285;C5167_014953;C5167_030709;C5167_026332;novel25626;C5167_025361;novel14863;C5167_033527;C5167_007246;C5167_026759;C5167_046352;C5167_014967;C5167_013167;novel3117;novel28277;C5167_028105;C5167_030697;C5167_012113;C5167_033428;C5167_028979;C5167_023828;C5167_006130;C5167_035617;C5167_014311;C5167_001019;C5167_046850;C5167_0…	S4	All Stages
ko00920	Sulfur metabolism	0.00638623	0.103599	1.77272	C5167_013552;C5167_036117;C5167_010330;C5167_036092;C5167_007492;C5167_026747;novel26533;novel5921;C5167_039388;C5167_023915;C5167_031962;C5167_024037;C5167_031517;C5167_031627;C5167_045753;C5167_048150;C5167_034437;C5167_042580;C5167_037750;C5167_044137	S4	All Stages
ko00590	Arachidonic acid metabolism	0.0116355	0.169878	1.68297	C5167_019237;C5167_013607;C5167_043319;C5167_046473;novel30577;C5167_013606;C5167_014074;C5167_000671;C5167_046067;C5167_036734;C5167_019927;novel14351;C5167_006806;novel30578;C5167_019411;C5167_019371;C5167_049837;C5167_046488;C5167_024567;novel29005	S4	All Stages
ko03008	Ribosome biogenesis in eukaryotes	0.0136306	0.180916	1.25456	novel29790;C5167_015482;novel6667;C5167_025781;C5167_028059;novel24305;C5167_048890;C5167_013733;C5167_034647;C5167_046284;C5167_045860;C5167_003192;novel22218;C5167_047769;C5167_031038;C5167_006418;C5167_049192;C5167_049244;C5167_012933;C5167_011272;C5167_042416;C5167_044442;C5167_024236;C5167_011834;C5167_022655;C5167_016038;C5167_019357;C5167_037166;C5167_022888;C5167_040033;C5167_029719;C5167…	S4	All Stages
ko00402	Benzoxazinoid biosynthesis	8.1871e-05	0.00959136	2.2727	C5167_002786;C5167_014198;C5167_008325;C5167_047819;C5167_035796;C5167_026321;C5167_046464;novel26922;novel15205;novel25188;C5167_012390;C5167_029737;novel28168;C5167_009791;novel5648;C5167_021710;C5167_026324;C5167_031997;C5167_027974;C5167_014820;C5167_005340;C5167_024155;novel14388	S5	All Stages
ko03440	Homologous recombination	0.000132295	0.00959136	1.62347	C5167_015357;C5167_044420;C5167_033404;C5167_049683;C5167_015105;novel17972;C5167_021699;C5167_013285;C5167_014953;C5167_030709;C5167_026332;novel25626;C5167_025361;novel14863;C5167_033527;C5167_026759;C5167_046352;C5167_011492;C5167_014967;C5167_013167;novel3117;novel28277;C5167_028105;C5167_030697;C5167_033428;C5167_028979;C5167_023828;C5167_006130;C5167_001019;C5167_046850;C5167_031172;C5167_0…	S5	All Stages
ko00950	Isoquinoline alkaloid biosynthesis	0.00205072	0.0838249	1.3258	novel23530;C5167_007324;C5167_047267;C5167_047504;C5167_027142;C5167_018509;C5167_017971;C5167_019595;C5167_047537;C5167_030285;C5167_018132;novel30781;C5167_044564;C5167_011685;C5167_021156;C5167_011481;C5167_048564;C5167_031552;C5167_030047;C5167_018131;C5167_047536;C5167_018809;novel30085;C5167_011924;C5167_041714;C5167_001490;C5167_042904;novel23524;C5167_007419;C5167_026558;novel30782;novel2…	S5	All Stages
ko00901	Indole alkaloid biosynthesis	0.00231241	0.0838249	2.05633	C5167_001448;C5167_004554;novel28167;C5167_037183;C5167_042904;C5167_023270;C5167_008923;C5167_039606;novel19492;C5167_028868;novel15397;C5167_009791;C5167_017163;C5167_015643;C5167_012177;C5167_021705;C5167_039597	S5	All Stages
ko03440	Homologous recombination	0.000216109	0.0290734	1.80489	C5167_049683;C5167_038162;novel17972;C5167_021253;C5167_014953;C5167_030709;C5167_025361;novel14863;C5167_014967;C5167_013167;novel3117;C5167_028105;C5167_010858;novel26923;C5167_010791;C5167_033428;C5167_006130;C5167_001019;C5167_046850;C5167_031172;novel25624;C5167_037647;C5167_019547;C5167_006860;C5167_008324;C5167_043085;C5167_040561;C5167_051027;C5167_049442;C5167_004130;C5167_050346;C5167_0…	S2	Up-regulated
ko00902	Monoterpenoid biosynthesis	0.000412388	0.0290734	2.26253	C5167_035550;C5167_048514;C5167_048469;C5167_007602;novel25376;C5167_004798;C5167_048463;C5167_004858;C5167_048521;C5167_004788;novel12789;C5167_004786;C5167_048470;C5167_048462;C5167_048458;C5167_007281;novel28080;C5167_036366;C5167_031403;C5167_004855	S2	Up-regulated
ko00232	Caffeine metabolism	0.00177779	0.0835561	6.39974	C5167_001722;C5167_045838;C5167_047322;C5167_001724	S2	Up-regulated
ko03430	Mismatch repair	0.00268819	0.0947587	1.80638	C5167_049683;C5167_038162;C5167_014953;C5167_030709;C5167_014967;C5167_028105;C5167_010858;C5167_010791;C5167_033428;C5167_006130;novel5668;C5167_046850;C5167_018449;C5167_037647;C5167_019547;C5167_008324;C5167_039449;C5167_051027;C5167_049442;C5167_039622;C5167_049403;C5167_011198;C5167_013178;C5167_027100;C5167_007191	S2	Up-regulated
ko03440	Homologous recombination	0.000223448	0.0312828	1.87902	C5167_040488;C5167_049683;novel17972;C5167_021253;C5167_014953;C5167_030709;C5167_025361;novel14863;C5167_014967;C5167_013167;novel3117;C5167_028105;novel26923;C5167_033428;C5167_006130;C5167_001019;C5167_046850;C5167_031172;novel25624;C5167_037647;C5167_006860;C5167_008324;C5167_043085;C5167_040561;C5167_051027;C5167_049442;C5167_004130;C5167_050346;C5167_007302;C5167_039622;C5167_049403;C5167_0…	S3	Up-regulated
ko04626	Plant-pathogen interaction	0.000885866	0.0620106	1.24442	C5167_007987;C5167_029216;C5167_047659;C5167_028914;C5167_012027;C5167_032540;novel30431;C5167_004228;C5167_013231;C5167_025514;novel635;C5167_020354;C5167_051016;C5167_036948;C5167_023308;C5167_004426;C5167_028442;C5167_009671;C5167_017014;novel24235;C5167_002146;novel25982;C5167_029922;C5167_031445;novel30194;C5167_044643;C5167_029203;C5167_015638;C5167_001450;novel599;novel22043;novel6520;C516…	S3	Up-regulated
ko03008	Ribosome biogenesis in eukaryotes	0.00217981	0.101724	1.49366	novel29790;novel6667;C5167_025781;C5167_013733;C5167_034647;C5167_045860;C5167_003192;novel22218;C5167_031038;C5167_049244;C5167_012933;C5167_011272;C5167_042416;C5167_044442;C5167_011834;C5167_013090;C5167_022888;C5167_036298;C5167_001806;C5167_027929;novel857;C5167_032361;C5167_034988;C5167_005505;C5167_000421;C5167_037139;C5167_025648;C5167_029774;novel3590;C5167_003580;C5167_036565;C5167_0294…	S3	Up-regulated
ko04120	Ubiquitin mediated proteolysis	4.28077e-05	0.00586465	1.64896	novel15004;novel17647;C5167_048097;C5167_005535;novel26939;novel12988;C5167_016067;C5167_027481;C5167_033596;C5167_024103;C5167_016312;C5167_042907;novel3979;C5167_022522;C5167_042463;C5167_000694;C5167_016734;C5167_049757;C5167_050092;novel20119;C5167_024274;C5167_010172;C5167_006879;C5167_036382;C5167_000695;C5167_000101;C5167_048029;C5167_033535;C5167_048167;C5167_000693;C5167_032095;C5167_023…	S4	Up-regulated
ko03008	Ribosome biogenesis in eukaryotes	9.45587e-05	0.00647727	1.73025	novel29790;novel6667;C5167_025781;C5167_013733;C5167_034647;C5167_045860;C5167_003192;novel22218;C5167_047769;C5167_031038;C5167_049244;C5167_012933;C5167_011272;C5167_042416;C5167_044442;C5167_011834;C5167_022655;C5167_022888;C5167_005702;C5167_042498;C5167_027929;novel857;C5167_032361;C5167_034988;C5167_005505;C5167_037139;C5167_047604;C5167_025648;C5167_029774;novel3590;C5167_029497;C5167_0126…	S4	Up-regulated
ko03020	RNA polymerase	0.000188859	0.00862455	2.18438	C5167_019919;C5167_027965;C5167_024733;C5167_011534;novel29353;novel13373;C5167_031950;C5167_043335;novel66;C5167_043998;C5167_041415;C5167_045388;C5167_017917;novel3134;C5167_037874;C5167_026097;novel22545;C5167_025593;novel14593;C5167_023858;novel7940;novel5432;C5167_036688;C5167_031929;novel24397	S4	Up-regulated
ko03013	Nucleocytoplasmic transport	0.000298043	0.010208	1.72473	novel29790;C5167_016979;C5167_034647;C5167_020448;novel3198;C5167_003206;C5167_039154;novel15490;novel10639;novel10685;C5167_029750;novel24076;C5167_026910;C5167_044334;C5167_045479;C5167_035664;C5167_042596;C5167_003020;C5167_030823;C5167_039746;C5167_028030;C5167_048094;C5167_005407;C5167_007056;novel17313;C5167_042965;novel26750;C5167_002849;C5167_026263;C5167_023991;C5167_018292;C5167_042503;…	S4	Up-regulated
ko03440	Homologous recombination	0.00083607	0.0229083	1.87423	novel17972;C5167_021253;C5167_014953;C5167_030709;C5167_025361;novel14863;C5167_007246;C5167_014967;C5167_013167;novel3117;C5167_028105;C5167_012113;C5167_033428;C5167_023828;C5167_006130;C5167_001019;C5167_046850;C5167_031172;novel25624;C5167_037647;C5167_006860;C5167_043085;C5167_051027;C5167_050346;C5167_007302;C5167_039622;C5167_049403;C5167_013178;C5167_024272	S4	Up-regulated
ko00280	Valine, leucine and isoleucine degradation	0.00442892	0.101127	2.06812	novel17678;novel9931;novel15331;novel14565;novel6496;novel8675;novel21744;novel27041;C5167_042890;novel19457;novel8128;novel4168;C5167_018801;novel23596;novel8126;novel14544	S4	Up-regulated
ko00950	Isoquinoline alkaloid biosynthesis	1.46812e-05	0.00204069	1.72778	novel23530;C5167_007324;C5167_047267;C5167_047504;C5167_027142;C5167_018509;C5167_019595;C5167_047537;C5167_030285;C5167_018132;novel30781;C5167_044564;C5167_011685;C5167_011481;C5167_018131;C5167_047536;C5167_018809;C5167_011924;C5167_041714;C5167_042904;novel23524;novel30782;C5167_029791;C5167_047975;novel23525;C5167_039865;C5167_041650;C5167_043609;C5167_040221;C5167_040710;C5167_027745;C5167_…	S5	Up-regulated
ko00230	Purine metabolism	0.000751355	0.0522192	1.69385	C5167_045318;C5167_050228;C5167_022466;novel1036;C5167_006594;C5167_028909;novel15875;C5167_047152;C5167_001299;C5167_028856;C5167_008589;C5167_003574;C5167_047162;C5167_039823;C5167_001211;C5167_027349;C5167_013122;C5167_025188;C5167_001722;C5167_002969;C5167_050131;C5167_026973;C5167_045753;C5167_029112;C5167_013499;novel18053;novel13183;C5167_003698;novel27145;C5167_006572;C5167_012054;C5167_0…	S5	Up-regulated
ko03440	Homologous recombination	0.0012202	0.0565359	1.78467	C5167_049683;novel17972;C5167_014953;C5167_030709;C5167_025361;novel14863;C5167_014967;C5167_013167;novel3117;C5167_028105;C5167_033428;C5167_023828;C5167_006130;C5167_001019;C5167_046850;C5167_031172;novel25624;C5167_037647;C5167_006860;C5167_008324;C5167_043085;C5167_051027;C5167_004130;C5167_050346;C5167_039622;C5167_049403;C5167_013178;C5167_026331;C5167_021698;C5167_036472;C5167_024272	S5	Up-regulated
ko00901	Indole alkaloid biosynthesis	5.51565e-07	7.36091e-05	3.55138	C5167_001448;C5167_004554;novel28167;C5167_037183;C5167_023270;C5167_008923;C5167_039606;novel19492;C5167_028868;C5167_021032;novel15397;C5167_017774;C5167_009791;C5167_003084;C5167_017163;C5167_031153;C5167_015643;C5167_021705;C5167_039597	S2	Down-regulated
ko01230	Biosynthesis of amino acids	1.02235e-06	7.36091e-05	1.60492	C5167_043092;C5167_018308;C5167_025205;C5167_036117;novel15469;C5167_023162;C5167_017200;C5167_003512;C5167_048211;novel7799;C5167_040035;C5167_031108;C5167_001108;C5167_047050;C5167_046108;novel29405;C5167_045106;C5167_003875;novel9909;C5167_008344;C5167_028133;C5167_036199;C5167_017757;C5167_031512;C5167_041312;C5167_036581;novel15022;C5167_001797;novel30864;C5167_003670;novel22328;C5167_022331…	S2	Down-regulated
ko00941	Flavonoid biosynthesis	4.0096e-05	0.00192461	2.02908	C5167_039291;C5167_026276;C5167_014154;novel1398;C5167_019141;C5167_022311;C5167_009365;C5167_015601;C5167_028060;C5167_022149;C5167_014637;C5167_007820;C5167_022335;C5167_038629;C5167_048318;C5167_004915;C5167_031629;C5167_018681;C5167_009356;C5167_022156;C5167_020082;C5167_006774;C5167_044904;C5167_006764;C5167_027797;C5167_039298;C5167_033935;C5167_017356;C5167_009360;C5167_019765;C5167_017657…	S2	Down-regulated
ko00402	Benzoxazinoid biosynthesis	0.000613574	0.0220887	2.44306	novel147;C5167_046464;novel26922;novel15205;novel25188;C5167_012390;C5167_029737;C5167_009791;novel5648;C5167_027223;C5167_021710;C5167_014204;C5167_031997;C5167_014820;C5167_024155;novel14388	S2	Down-regulated
ko00511	Other glycan degradation	0.00115246	0.0321285	2.31276	C5167_013301;C5167_044651;C5167_006922;C5167_049918;C5167_032281;C5167_000512;novel30918;C5167_031585;novel771;C5167_038109;novel10374;C5167_000979;C5167_010181;C5167_034130;novel30920;C5167_030235	S2	Down-regulated
ko00604	Glycosphingolipid biosynthesis - ganglio series	0.0014283	0.0321285	2.77329	C5167_015291;C5167_013301;C5167_044651;C5167_000512;novel30918;C5167_031585;novel771;C5167_000979;C5167_010181;novel30920;C5167_030235	S2	Down-regulated
ko01110	Biosynthesis of secondary metabolites	0.0015618	0.0321285	1.12117	C5167_043092;C5167_010137;C5167_018308;C5167_006285;C5167_039291;C5167_008111;C5167_025205;C5167_033704;C5167_001723;C5167_036703;C5167_010949;C5167_036117;novel30914;novel25804;C5167_026276;C5167_011379;C5167_017971;C5167_036435;C5167_044896;C5167_017996;C5167_014154;novel1398;C5167_019141;C5167_032213;novel15469;C5167_030869;C5167_001448;C5167_023162;novel18256;C5167_043156;C5167_000565;C5167_0…	S2	Down-regulated
ko00531	Glycosaminoglycan degradation	0.00276013	0.0496824	2.19751	C5167_013301;C5167_044651;novel20135;C5167_042792;C5167_010449;C5167_000512;novel30918;C5167_031585;novel771;C5167_000979;C5167_010181;C5167_017058;C5167_021705;novel30920;C5167_030235	S2	Down-regulated
ko00400	Phenylalanine, tyrosine and tryptophan biosynthesis	0.00347813	0.0519949	1.82003	C5167_043092;C5167_025205;C5167_003512;novel7799;C5167_045106;novel9909;C5167_028133;novel30864;novel22328;C5167_030792;C5167_022670;C5167_042697;C5167_027174;C5167_034984;C5167_035941;C5167_035401;C5167_008997;C5167_028217;C5167_014322;novel23568;C5167_005681;C5167_020771;C5167_025133	S2	Down-regulated
ko03082	ATP-dependent chromatin remodeling	0.00361076	0.0519949	1.54872	C5167_014150;C5167_050769;C5167_005940;C5167_046665;C5167_002432;C5167_031117;novel922;C5167_011585;C5167_002492;C5167_012148;C5167_016605;C5167_014227;C5167_002542;C5167_006731;C5167_002571;novel10270;C5167_046789;C5167_028246;C5167_009240;C5167_020688;novel9663;C5167_002518;novel19376;C5167_028593;novel13424;novel20091;C5167_017520;C5167_029449;C5167_033902;C5167_024108;C5167_046018;C5167_04396…	S2	Down-regulated
ko00260	Glycine, serine and threonine metabolism	0.00435021	0.0569482	1.62109	C5167_018308;C5167_025205;C5167_033891;C5167_048211;C5167_036593;C5167_003875;C5167_001797;C5167_022331;C5167_028764;C5167_045750;novel5343;novel28744;C5167_004905;C5167_013412;C5167_033495;C5167_046213;C5167_015486;novel17807;C5167_049188;C5167_015608;C5167_016929;C5167_001922;C5167_005171;C5167_041343;C5167_003227;C5167_034933;C5167_045184;C5167_011535;C5167_032795;C5167_005681;C5167_038655;C51…	S2	Down-regulated
ko01100	Metabolic pathways	0.00567549	0.0681059	1.06711	C5167_022847;novel912;C5167_008272;novel6122;C5167_009721;C5167_043092;C5167_027730;C5167_010137;C5167_018308;C5167_007012;C5167_019588;C5167_034698;C5167_006285;C5167_032347;novel12735;C5167_020134;C5167_039291;C5167_008111;C5167_050510;novel30113;C5167_017713;C5167_011748;C5167_019174;C5167_025205;C5167_033704;C5167_001723;C5167_036074;C5167_016804;C5167_010949;C5167_044727;C5167_036117;C5167_0…	S2	Down-regulated
ko00945	Stilbenoid, diarylheptanoid and gingerol biosynthesis	0.00718523	0.0795902	1.7409	C5167_039291;novel1398;C5167_022311;C5167_009365;C5167_015601;C5167_028060;C5167_014637;C5167_022335;C5167_038629;C5167_048318;C5167_009356;C5167_030089;C5167_020082;C5167_006774;C5167_006764;C5167_039298;C5167_033935;C5167_017356;C5167_009360;C5167_040937;C5167_016321;C5167_018348	S2	Down-regulated
ko00350	Tyrosine metabolism	0.010232	0.105243	1.64674	C5167_006285;C5167_008111;C5167_048722;novel18256;C5167_037205;C5167_037191;C5167_028133;C5167_018326;C5167_026558;novel25604;C5167_027650;novel24114;novel12439;C5167_008112;C5167_018327;novel5343;C5167_039953;C5167_009806;C5167_008997;C5167_048313;C5167_002210;C5167_005171;novel23568;C5167_012534	S2	Down-regulated
ko02010	ABC transporters	0.0134783	0.129392	1.39299	C5167_034782;novel13289;C5167_042471;C5167_013008;C5167_033911;C5167_034753;novel30616;C5167_018433;novel29057;C5167_011443;C5167_032417;novel29862;novel30571;C5167_047738;novel30617;C5167_014983;novel117;novel28975;C5167_035956;novel3113;C5167_040258;C5167_011995;C5167_005987;C5167_035811;C5167_045059;novel29056;C5167_012003;C5167_022334;C5167_006773;C5167_022538;novel21879;novel28273;C5167_0031…	S2	Down-regulated
ko00460	Cyanoamino acid metabolism	0.0165117	0.148605	1.48705	C5167_018308;novel25804;C5167_017996;C5167_026814;C5167_027103;C5167_012400;C5167_025713;C5167_022331;C5167_046277;C5167_031835;novel28744;C5167_019927;C5167_030880;novel28049;novel24205;novel17807;C5167_050542;C5167_048150;C5167_025838;C5167_027124;C5167_003567;novel24204;C5167_001922;C5167_016920;C5167_000672;C5167_025699;C5167_007485;C5167_003219;novel24268;C5167_046455;novel14325	S2	Down-regulated
ko00770	Pantothenate and CoA biosynthesis	0.018553	0.149924	1.94168	novel14607;C5167_003510;C5167_040711;C5167_031549;C5167_008753;C5167_003578;C5167_024074;C5167_029316;C5167_028460;C5167_024056;C5167_044206;C5167_018265	S2	Down-regulated
ko00940	Phenylpropanoid biosynthesis	0.0187404	0.149924	1.30878	C5167_039291;novel30914;novel1398;C5167_022311;C5167_009365;C5167_024878;C5167_007472;C5167_015601;C5167_028060;novel14695;C5167_014637;C5167_036161;C5167_035976;C5167_041760;C5167_010446;novel22182;C5167_001678;C5167_036010;C5167_006034;C5167_012647;C5167_010453;C5167_022335;C5167_038629;C5167_048318;C5167_022981;C5167_026144;novel263;C5167_027321;C5167_037381;C5167_009356;C5167_006476;novel1950…	S2	Down-regulated
ko00480	Glutathione metabolism	0.0241786	0.183248	1.42532	C5167_009721;novel12735;C5167_035995;C5167_028357;C5167_000767;C5167_009711;novel11016;C5167_025286;novel7902;C5167_036546;C5167_044828;novel19936;C5167_043444;C5167_014336;C5167_026283;C5167_037120;C5167_040765;C5167_019927;C5167_048509;C5167_008042;C5167_013198;C5167_011390;C5167_008549;novel12920;C5167_000276;C5167_048510;C5167_034933;C5167_037067;C5167_004842;C5167_003891;C5167_004844;C5167_0…	S2	Down-regulated
ko00901	Indole alkaloid biosynthesis	1.87558e-05	0.00183959	3.64462	C5167_001448;C5167_004554;novel28167;C5167_037183;C5167_023270;C5167_008923;C5167_039606;novel19492;C5167_028868;novel15397;C5167_009791;C5167_017163;C5167_021705;C5167_039597	S3	Down-regulated
ko01230	Biosynthesis of amino acids	2.59097e-05	0.00183959	1.62168	C5167_043092;C5167_018308;C5167_025205;C5167_036117;novel15469;C5167_023162;C5167_017200;C5167_003512;C5167_048211;C5167_040035;C5167_001108;C5167_047050;C5167_046108;C5167_036199;C5167_017757;C5167_006173;C5167_041312;C5167_036581;C5167_001797;novel30864;C5167_003670;novel22328;C5167_022331;novel21969;C5167_028981;novel8243;C5167_022670;novel26533;C5167_039277;novel5921;novel14625;C5167_045750;C…	S3	Down-regulated
ko00402	Benzoxazinoid biosynthesis	5.16735e-05	0.00244588	3.18996	C5167_008325;C5167_046464;novel26922;novel15205;novel25188;C5167_012390;C5167_029737;C5167_031793;C5167_009791;novel5648;C5167_027223;C5167_021710;C5167_014204;C5167_031997;C5167_014820	S3	Down-regulated
ko00460	Cyanoamino acid metabolism	0.000214929	0.00643583	2.00431	C5167_018308;novel25804;C5167_017996;C5167_026814;C5167_027103;C5167_025713;C5167_022331;novel14326;C5167_046277;novel28744;C5167_019927;C5167_030880;novel28049;novel24205;novel17807;C5167_050542;C5167_034595;C5167_048150;C5167_025838;C5167_027124;novel24204;C5167_001922;C5167_000672;C5167_025699;C5167_007485;C5167_008182;C5167_003219;novel24268;C5167_046455;novel14325	S3	Down-regulated
ko02010	ABC transporters	0.000226614	0.00643583	1.77141	novel13289;novel24232;C5167_033911;C5167_034753;novel30616;C5167_018433;novel29057;C5167_011443;C5167_032417;novel29862;novel30571;C5167_041128;C5167_047738;novel30617;C5167_014983;novel117;novel28975;C5167_035956;novel3113;C5167_040258;C5167_011995;C5167_005987;C5167_045059;novel29056;C5167_012003;C5167_022334;C5167_006773;C5167_022538;novel21879;novel28273;C5167_003198;C5167_028956;novel118;nov…	S3	Down-regulated
ko00260	Glycine, serine and threonine metabolism	0.00411965	0.0974984	1.76392	C5167_018308;C5167_025205;C5167_033891;C5167_048211;C5167_001797;C5167_022331;C5167_045750;novel5343;novel28744;C5167_004905;C5167_033495;C5167_046213;novel17807;C5167_015608;C5167_034595;C5167_001922;C5167_005171;C5167_041343;C5167_003227;C5167_034933;C5167_045184;C5167_032795;C5167_005681;C5167_038655;C5167_012534	S3	Down-regulated
ko00480	Glutathione metabolism	0.00887739	0.159689	1.62421	C5167_009721;C5167_035995;C5167_028357;C5167_000767;C5167_009711;novel11016;C5167_004656;C5167_025286;C5167_036546;C5167_044828;C5167_014336;C5167_026283;C5167_037120;C5167_036542;C5167_040765;C5167_019927;C5167_048509;C5167_008042;C5167_013198;novel12920;C5167_000276;C5167_048510;C5167_034933;C5167_004842;C5167_004844;C5167_012130;C5167_042513	S3	Down-regulated
ko00563	Glycosylphosphatidylinositol (GPI)-anchor biosynthesis	0.00899658	0.159689	2.35924	novel30113;C5167_011589;C5167_049574;C5167_032518;C5167_032698;C5167_008285;C5167_049638;C5167_015258;novel27124;C5167_015891	S3	Down-regulated
ko01110	Biosynthesis of secondary metabolites	0.012576	0.182952	1.11028	C5167_043092;C5167_018308;C5167_040791;C5167_025205;C5167_033704;C5167_001723;C5167_036703;C5167_010949;C5167_036117;novel25804;C5167_011379;C5167_046462;C5167_017971;C5167_036435;C5167_044896;C5167_017996;novel15469;C5167_030869;C5167_038587;C5167_001448;C5167_023162;C5167_043156;C5167_000565;C5167_016692;novel10123;C5167_000767;C5167_017200;C5167_008325;C5167_022311;C5167_003512;C5167_009365;C5…	S3	Down-regulated
ko01100	Metabolic pathways	0.0128839	0.182952	1.07097	C5167_048291;novel912;C5167_008272;novel6122;C5167_009721;C5167_043092;C5167_018308;C5167_007012;C5167_019588;C5167_034698;C5167_032347;C5167_020134;C5167_050510;C5167_040791;novel30113;C5167_011748;C5167_019174;C5167_025205;C5167_033704;C5167_001723;C5167_016804;C5167_010949;C5167_036117;C5167_047615;novel25804;C5167_011379;C5167_035995;C5167_045899;C5167_048596;novel1390;C5167_015291;C5167_0115…	S3	Down-regulated
ko01110	Biosynthesis of secondary metabolites	3.41862e-09	4.957e-07	1.24794	C5167_003887;C5167_024094;novel22673;C5167_043092;C5167_018308;C5167_039291;C5167_008111;C5167_040791;C5167_018534;C5167_033704;C5167_001723;C5167_014293;C5167_036703;C5167_003139;C5167_010949;C5167_036117;novel25804;C5167_005531;C5167_011379;C5167_048514;C5167_028908;C5167_037112;C5167_046462;C5167_046069;novel19583;C5167_017971;C5167_036435;C5167_044896;C5167_017996;novel1398;C5167_044570;novel…	S4	Down-regulated
ko01100	Metabolic pathways	7.82956e-08	5.67643e-06	1.14366	C5167_003887;C5167_022847;novel912;C5167_024094;C5167_008272;novel6122;C5167_009721;novel22673;C5167_043092;C5167_018308;C5167_002921;C5167_007012;C5167_019588;C5167_013552;C5167_012787;C5167_032347;C5167_039291;C5167_008111;C5167_013607;C5167_050510;C5167_040791;C5167_011748;C5167_019174;C5167_018534;C5167_033704;C5167_001723;C5167_014293;C5167_003139;C5167_010949;C5167_036117;novel25804;C5167_0…	S4	Down-regulated
ko02010	ABC transporters	4.89539e-07	2.3661e-05	1.93778	C5167_001473;novel13289;C5167_022347;C5167_042471;C5167_021244;novel24232;C5167_002913;C5167_033911;C5167_034753;novel3358;novel30616;C5167_018433;novel19934;novel29057;C5167_011443;C5167_032417;novel29862;novel30571;C5167_015662;C5167_047738;novel30617;C5167_014983;novel117;C5167_027316;novel28975;C5167_035956;novel3113;C5167_018031;C5167_040258;C5167_011995;C5167_005987;C5167_035811;C5167_04505…	S4	Down-regulated
ko00196	Photosynthesis - antenna proteins	1.50331e-06	5.44951e-05	2.89052	C5167_025301;C5167_040448;C5167_040458;C5167_023148;C5167_049800;C5167_026776;novel10262;C5167_021331;C5167_000857;novel12145;C5167_050909;C5167_032102;C5167_019095;C5167_046444;C5167_018076;C5167_050743;C5167_007765;novel13054;C5167_008369;C5167_015796;C5167_040462;novel706;C5167_035667;C5167_034800	S4	Down-regulated
ko01230	Biosynthesis of amino acids	5.91785e-06	0.000171618	1.57741	C5167_043092;C5167_018308;C5167_014293;C5167_036117;C5167_044570;novel15469;C5167_023162;C5167_031853;C5167_003512;C5167_048211;C5167_006164;C5167_040035;C5167_031108;C5167_001108;C5167_047050;C5167_041855;C5167_033885;C5167_035657;C5167_003875;C5167_017757;C5167_006173;C5167_041312;C5167_036581;C5167_001797;novel30864;C5167_003670;novel22328;C5167_022331;C5167_028981;novel8243;C5167_028764;C5167…	S4	Down-regulated
ko00460	Cyanoamino acid metabolism	1.01812e-05	0.000246046	2.04639	C5167_018308;novel25804;novel19583;C5167_017996;C5167_031853;novel28078;C5167_026814;C5167_027103;C5167_047119;C5167_014919;C5167_025713;C5167_022331;C5167_046277;C5167_032659;novel28744;novel14880;C5167_019927;C5167_002014;C5167_030880;novel28049;novel24205;novel17807;C5167_050542;C5167_048150;C5167_025838;C5167_027124;C5167_003567;novel22529;novel24204;C5167_045677;novel23649;C5167_001922;C5167…	S4	Down-regulated
ko00402	Benzoxazinoid biosynthesis	8.85661e-05	0.00183458	2.76839	C5167_008325;novel147;C5167_046464;novel26922;novel15205;novel25188;C5167_012390;C5167_029737;C5167_031793;C5167_009791;novel5648;C5167_021710;C5167_031997;C5167_011510;C5167_014820;C5167_024155;novel14388	S4	Down-regulated
ko00999	Podophyllotoxin biosynthesis	0.000421747	0.00764416	1.57921	novel25804;novel19583;C5167_008325;novel147;C5167_007368;C5167_026814;C5167_046464;novel26922;C5167_012637;novel15205;novel30864;C5167_047119;novel25188;C5167_045987;C5167_014919;C5167_007362;C5167_046277;C5167_032659;C5167_012390;C5167_020359;novel14880;C5167_031614;C5167_030880;C5167_029737;C5167_031793;C5167_031783;C5167_009791;C5167_050542;novel5648;C5167_021710;C5167_025838;C5167_030734;C516…	S4	Down-regulated
ko04712	Circadian rhythm - plant	0.000550826	0.00887442	1.7129	C5167_046940;C5167_032680;C5167_022149;C5167_027923;C5167_022848;C5167_000629;C5167_020449;C5167_043218;C5167_033448;C5167_003019;C5167_009061;C5167_002320;C5167_015646;C5167_044722;C5167_017479;C5167_022577;C5167_033890;C5167_006882;C5167_018681;C5167_022156;novel22353;C5167_045013;C5167_007113;C5167_012175;C5167_028487;C5167_014517;C5167_034611;C5167_039908;C5167_003988;C5167_016138;C5167_02262…	S4	Down-regulated
ko00500	Starch and sucrose metabolism	0.000795226	0.0115308	1.50283	novel912;C5167_033704;novel25804;C5167_005531;novel19583;novel10123;C5167_037761;C5167_037691;C5167_007813;C5167_006907;C5167_026814;novel8067;C5167_039205;C5167_049627;C5167_001959;C5167_047119;novel13229;C5167_014919;C5167_011341;C5167_046277;C5167_032659;C5167_035072;C5167_031919;C5167_018566;C5167_050013;C5167_032734;C5167_014346;novel14880;C5167_048830;C5167_030880;C5167_047099;C5167_020306;…	S4	Down-regulated
ko00901	Indole alkaloid biosynthesis	0.00113416	0.0149502	2.5915	C5167_001448;novel28167;C5167_037183;C5167_023270;C5167_008923;C5167_039606;novel19492;novel15397;C5167_009791;C5167_031153;C5167_015643;C5167_021705;C5167_039597	S4	Down-regulated
ko00260	Glycine, serine and threonine metabolism	0.00160635	0.0179214	1.72891	C5167_018308;C5167_002921;C5167_014293;C5167_031853;C5167_033891;C5167_048211;C5167_033885;C5167_003875;C5167_001797;C5167_022331;C5167_028764;C5167_045750;novel5343;novel28744;C5167_050238;C5167_021879;C5167_004905;C5167_046213;C5167_048786;novel17807;C5167_049188;C5167_015608;C5167_024457;C5167_001922;C5167_005171;C5167_003227;C5167_034933;C5167_045184;C5167_032795;C5167_005681;C5167_038655;C51…	S4	Down-regulated
ko00860	Porphyrin metabolism	0.00160674	0.0179214	1.78351	C5167_003139;C5167_046069;C5167_014342;novel29047;C5167_012323;C5167_001841;C5167_046504;C5167_043336;novel27788;C5167_049179;C5167_031168;C5167_042345;C5167_020298;novel20198;C5167_013790;C5167_020319;C5167_011468;novel6240;novel1252;C5167_036648;C5167_028390;C5167_040377;C5167_017361;novel15411;C5167_016926;C5167_032973;C5167_022106;C5167_045511;novel23650	S4	Down-regulated
ko00920	Sulfur metabolism	0.00459645	0.0476061	2.15826	C5167_013552;C5167_036117;C5167_010330;C5167_026747;novel26533;novel5921;C5167_039388;C5167_031962;C5167_024037;C5167_031517;C5167_048150;C5167_034437;C5167_037750;C5167_044137	S4	Down-regulated
ko00590	Arachidonic acid metabolism	0.00738261	0.0713652	2.04898	C5167_013607;C5167_043319;C5167_046473;novel30577;C5167_014074;C5167_000671;C5167_046067;C5167_036734;C5167_019927;novel14351;novel30578;C5167_019411;C5167_019371;C5167_049837	S4	Down-regulated
ko00902	Monoterpenoid biosynthesis	0.0106894	0.096873	1.86862	C5167_048514;C5167_028908;C5167_048520;C5167_043531;C5167_048465;C5167_008010;C5167_039799;C5167_050876;C5167_011467;novel12090;C5167_027124;C5167_043530;C5167_004864;C5167_036649;novel602;C5167_048927	S4	Down-regulated
ko00960	Tropane, piperidine and pyridine alkaloid biosynthesis	0.0125883	0.107371	1.92702	C5167_037112;C5167_022149;novel5343;C5167_006882;C5167_018681;C5167_022156;C5167_048786;C5167_008997;C5167_005171;novel23568;C5167_006883;C5167_012534;C5167_019765;C5167_027431	S4	Down-regulated
ko00565	Ether lipid metabolism	0.0206296	0.166183	2.06466	novel22588;C5167_016692;C5167_043269;novel12588;novel14351;C5167_019386;C5167_004665;C5167_044196;C5167_031547;C5167_005690	S4	Down-regulated
ko00511	Other glycan degradation	0.0267917	0.19545	1.84994	C5167_013301;C5167_049918;novel771;C5167_038109;novel10374;C5167_024461;C5167_010181;C5167_034130;novel30919;novel30920;C5167_030235;C5167_010666	S4	Down-regulated
ko00400	Phenylalanine, tyrosine and tryptophan biosynthesis	0.0269587	0.19545	1.6035	C5167_043092;C5167_003512;C5167_035657;C5167_006173;novel30864;novel22328;C5167_022670;C5167_020359;C5167_042697;C5167_047602;C5167_028609;C5167_035941;C5167_008997;C5167_034449;C5167_043454;C5167_014322;novel23568;C5167_005681;C5167_020771	S4	Down-regulated
ko00901	Indole alkaloid biosynthesis	8.47867e-06	0.00120397	3.65492	C5167_001448;C5167_004554;novel28167;C5167_037183;C5167_023270;C5167_008923;C5167_039606;novel19492;C5167_028868;novel15397;C5167_009791;C5167_017163;C5167_015643;C5167_021705;C5167_039597	S5	Down-regulated
ko00402	Benzoxazinoid biosynthesis	0.0003912	0.0221495	2.78667	C5167_008325;C5167_046464;novel26922;novel15205;novel25188;C5167_012390;C5167_029737;C5167_009791;novel5648;C5167_021710;C5167_031997;C5167_014820;C5167_024155;novel14388	S5	Down-regulated
ko02010	ABC transporters	0.000467947	0.0221495	1.69746	C5167_034782;novel13289;C5167_047736;C5167_033911;C5167_034753;novel30616;C5167_018433;C5167_011443;C5167_032417;novel29862;novel30571;C5167_047738;novel30617;C5167_014983;novel117;novel28975;C5167_035956;novel3113;C5167_040258;C5167_011995;C5167_005987;C5167_035811;C5167_045059;novel29056;C5167_033552;C5167_022334;C5167_022538;novel21879;novel28273;C5167_003198;C5167_028956;C5167_050792;novel118…	S5	Down-regulated
ko00460	Cyanoamino acid metabolism	0.000648591	0.023025	1.87598	C5167_018308;novel25804;C5167_017996;C5167_026814;C5167_027103;C5167_025713;C5167_022331;novel14326;C5167_046277;novel28744;C5167_019927;C5167_002014;C5167_030880;novel28049;novel24205;novel17807;C5167_025838;C5167_027124;novel24204;C5167_045677;novel23649;C5167_001922;C5167_025699;C5167_007485;C5167_008182;C5167_003219;novel24268;C5167_046455;C5167_027107;novel14325	S5	Down-regulated
ko01230	Biosynthesis of amino acids	0.00140471	0.0398936	1.4358	C5167_043092;C5167_018308;C5167_025205;C5167_036117;C5167_044570;novel15469;C5167_023162;C5167_017200;C5167_003512;C5167_048211;C5167_001108;C5167_047050;C5167_046108;C5167_036199;C5167_017757;C5167_006173;C5167_041312;C5167_036581;novel15022;C5167_001797;novel30864;C5167_003670;novel22328;C5167_022331;C5167_028981;novel8243;C5167_022670;novel26533;novel5921;novel14625;C5167_045750;C5167_042697;C…	S5	Down-regulated
ko00905	Brassinosteroid biosynthesis	0.00276762	0.0655003	3.53309	C5167_046462;C5167_000565;C5167_044305;C5167_010177;C5167_038151;novel29105;C5167_005760	S5	Down-regulated
ko00941	Flavonoid biosynthesis	0.00334829	0.0679224	1.81378	C5167_039291;C5167_026276;C5167_019141;C5167_022311;C5167_009365;C5167_039200;C5167_028060;C5167_022149;C5167_014637;C5167_022335;C5167_025025;C5167_031629;C5167_018681;C5167_009356;C5167_022156;C5167_020082;C5167_006774;C5167_044904;C5167_006764;C5167_013075;C5167_017356;C5167_019765;C5167_013068;C5167_016321	S5	Down-regulated
ko00960	Tropane, piperidine and pyridine alkaloid biosynthesis	0.00593688	0.0993196	2.18715	C5167_022149;novel5343;C5167_018681;C5167_022156;novel9927;C5167_048786;C5167_008997;C5167_005171;novel23568;C5167_012534;C5167_019765;C5167_047616;C5167_027431	S5	Down-regulated
ko00480	Glutathione metabolism	0.00629491	0.0993196	1.63282	C5167_009721;C5167_035995;C5167_028357;C5167_046637;C5167_000767;C5167_009711;novel11016;C5167_004656;C5167_036546;C5167_044828;C5167_014336;C5167_026283;C5167_037120;C5167_036542;C5167_048511;C5167_040765;C5167_019927;C5167_048509;C5167_008042;novel12920;C5167_044891;C5167_030803;C5167_000276;C5167_048510;C5167_034933;C5167_004842;C5167_003891;C5167_004844;C5167_012130	S5	Down-regulated
ko00260	Glycine, serine and threonine metabolism	0.00930935	0.132193	1.65098	C5167_018308;C5167_002921;C5167_025205;C5167_048211;C5167_001797;C5167_022331;C5167_045750;novel5343;novel28744;C5167_004905;novel9927;C5167_033495;C5167_046213;C5167_048786;novel17807;C5167_015608;C5167_001922;C5167_005171;C5167_041343;C5167_003227;C5167_034933;C5167_045184;C5167_005681;C5167_038655;C5167_012534	S5	Down-regulated
