# Supplementary material for: An integrated transcriptomic and metabolomic atlas reveals the temporal regulation of benzylisoquinoline alkaloid biosynthesis and transport in developing opium poppy capsules
Source: Front Plant Sci. 2026 Feb 4;17:1754793. doi: 10.3389/fpls.2026.1754793 (PMC12913367; doi:10.3389/fpls.2026.1754793)
Supplement: Supplementary file 12 [file Table6.xlsx]

## Sheet: pathway_enrichment_analysis
Supplementary Table 6. Pathway enrichment analysis of metabolite clusters identified by Mfuzz time-course trend analysis.
Cluster	Sub_Pathway	Count	Total_Pathway	Expected	Enrichment_Score	Pvalue
1	Isoquinoline alkaloid biosynthesis	7	26	3.0553	2.2911	0.0229775
1	Metabolism of xenobiotics by cytochrome P450	3	7	0.822581	3.64706	0.0380946
1	Biosynthesis of type II polyketide products	4	13	1.52765	2.6184	0.0542298
1	Amino sugar and nucleotide sugar metabolism	2	4	0.470046	4.2549	0.069618
1	Biosynthesis of plant secondary metabolites	1	1	0.117512	8.5098	0.117512
1	Bisphenol degradation	1	1	0.117512	8.5098	0.117512
1	Secondary bile acid biosynthesis	1	1	0.117512	8.5098	0.117512
1	Zeatin biosynthesis	2	7	0.822581	2.43137	0.193713
1	Biosynthesis of siderophore group nonribosomal peptides	1	2	0.235023	4.2549	0.221454
1	Chlorocyclohexane and chlorobenzene degradation	1	2	0.235023	4.2549	0.221454
1	Glycosylphosphatidylinositol (GPI)-anchor biosynthesis	1	2	0.235023	4.2549	0.221454
1	Streptomycin biosynthesis	1	2	0.235023	4.2549	0.221454
1	Diterpenoid biosynthesis	2	8	0.940092	2.12745	0.239633
1	Phenylpropanoid biosynthesis	2	8	0.940092	2.12745	0.239633
1	Ubiquinone and other terpenoid-quinone biosynthesis	2	9	1.0576	1.89107	0.286077
1	Ascorbate and aldarate metabolism	1	3	0.352535	2.8366	0.313365
1	Glycerophospholipid metabolism	1	3	0.352535	2.8366	0.313365
1	Naphthalene degradation	1	3	0.352535	2.8366	0.313365
1	Novobiocin biosynthesis	1	3	0.352535	2.8366	0.313365
1	Steroid degradation	1	3	0.352535	2.8366	0.313365
1	Terpenoid backbone biosynthesis	1	3	0.352535	2.8366	0.313365
1	Valine, leucine and isoleucine biosynthesis	1	3	0.352535	2.8366	0.313365
1	Tryptophan metabolism	2	11	1.29263	1.54724	0.377728
1	Arginine and proline metabolism	1	4	0.470046	2.12745	0.394614
1	Drug metabolism - cytochrome P450	1	4	0.470046	2.12745	0.394614
1	Citrate cycle (TCA cycle)	1	5	0.587558	1.70196	0.466416
1	Linoleic acid metabolism	1	5	0.587558	1.70196	0.466416
1	Bile secretion	1	7	0.822581	1.21569	0.585872
1	Flavonoid biosynthesis	1	7	0.822581	1.21569	0.585872
1	Flavone and flavonol biosynthesis	1	8	0.940092	1.06373	0.635334
1	Galactose metabolism	1	8	0.940092	1.06373	0.635334
1	Porphyrin and chlorophyll metabolism	1	10	1.17512	0.85098	0.717513
1	Steroid hormone biosynthesis	1	10	1.17512	0.85098	0.717513
1	Purine metabolism	1	11	1.29263	0.773619	0.751491
2	Insect hormone biosynthesis	3	4	0.304147	9.86364	0.00152876
2	Retinol metabolism	2	3	0.228111	8.76768	0.0160516
2	Diterpenoid biosynthesis	3	8	0.608295	4.93182	0.0172896
2	Biosynthesis of various secondary metabolites - part 1	2	5	0.380184	5.26061	0.0485422
2	Cysteine and methionine metabolism	2	5	0.380184	5.26061	0.0485422
2	Glutathione metabolism	1	1	0.0760369	13.1515	0.0760369
2	Isoflavonoid biosynthesis	1	1	0.0760369	13.1515	0.0760369
2	Flavone and flavonol biosynthesis	2	8	0.608295	3.28788	0.117666
2	Steroid degradation	1	3	0.228111	4.38384	0.211656
2	Vitamin B6 metabolism	1	3	0.228111	4.38384	0.211656
2	Biosynthesis of type II polyketide products	2	13	0.988479	2.02331	0.2591
2	Arginine and proline metabolism	1	4	0.304147	3.28788	0.272016
2	Drug metabolism - cytochrome P450	1	4	0.304147	3.28788	0.272016
2	Isoquinoline alkaloid biosynthesis	3	26	1.97696	1.51748	0.315743
2	Monobactam biosynthesis	1	5	0.380184	2.6303	0.327885
2	Staurosporine biosynthesis	1	5	0.380184	2.6303	0.327885
2	Biosynthesis of 12-, 14- and 16-membered macrolides	1	6	0.456221	2.19192	0.379586
2	Biosynthesis of ansamycins	1	6	0.456221	2.19192	0.379586
2	Bile secretion	1	7	0.532258	1.87879	0.427422
2	Flavonoid biosynthesis	1	7	0.532258	1.87879	0.427422
2	Pyrimidine metabolism	1	7	0.532258	1.87879	0.427422
2	Zeatin biosynthesis	1	7	0.532258	1.87879	0.427422
3	Isoquinoline alkaloid biosynthesis	12	26	3.59447	3.33846	3.52185e-05
3	Staurosporine biosynthesis	4	5	0.691244	5.78667	0.00149815
3	Arachidonic acid metabolism	3	5	0.691244	4.34	0.0205354
3	Biosynthesis of various secondary metabolites - part 2	3	5	0.691244	4.34	0.0205354
3	Biosynthesis of ansamycins	3	6	0.829493	3.61667	0.0370433
3	Aminobenzoate degradation	2	3	0.414747	4.82222	0.0514546
3	Furfural degradation	2	3	0.414747	4.82222	0.0514546
3	Carbohydrate digestion and absorption	1	1	0.138249	7.23333	0.138249
3	Peptidoglycan biosynthesis	1	1	0.138249	7.23333	0.138249
3	Sphingolipid metabolism	1	1	0.138249	7.23333	0.138249
3	Two-component system	1	1	0.138249	7.23333	0.138249
3	Citrate cycle (TCA cycle)	2	5	0.691244	2.89333	0.142637
3	Carotenoid biosynthesis	1	2	0.276498	3.61667	0.25766
3	Glycine, serine and threonine metabolism	1	2	0.276498	3.61667	0.25766
3	Indole alkaloid biosynthesis	1	2	0.276498	3.61667	0.25766
3	Penicillin and cephalosporin biosynthesis	1	2	0.276498	3.61667	0.25766
3	Alanine, aspartate and glutamate metabolism	1	3	0.414747	2.41111	0.360763
3	Anthocyanin biosynthesis	1	3	0.414747	2.41111	0.360763
3	Novobiocin biosynthesis	1	3	0.414747	2.41111	0.360763
3	Phosphonate and phosphinate metabolism	1	3	0.414747	2.41111	0.360763
3	Stilbenoid, diarylheptanoid and gingerol biosynthesis	1	3	0.414747	2.41111	0.360763
3	Tropane, piperidine and pyridine alkaloid biosynthesis	1	3	0.414747	2.41111	0.360763
3	Neomycin, kanamycin and gentamicin biosynthesis	1	4	0.552995	1.80833	0.449752
3	Riboflavin metabolism	1	4	0.552995	1.80833	0.449752
3	Monobactam biosynthesis	1	5	0.691244	1.44667	0.526531
3	Biosynthesis of type II polyketide products	2	13	1.79724	1.11282	0.557275
3	Flavonoid biosynthesis	1	7	0.967742	1.03333	0.649841
3	Metabolism of xenobiotics by cytochrome P450	1	7	0.967742	1.03333	0.649841
3	Pyrimidine metabolism	1	7	0.967742	1.03333	0.649841
3	Tyrosine metabolism	1	7	0.967742	1.03333	0.649841
3	Zeatin biosynthesis	1	7	0.967742	1.03333	0.649841
3	Diterpenoid biosynthesis	1	8	1.10599	0.904167	0.699044
3	Flavone and flavonol biosynthesis	1	8	1.10599	0.904167	0.699044
3	Porphyrin and chlorophyll metabolism	1	10	1.38249	0.723333	0.777936
3	Steroid hormone biosynthesis	1	10	1.38249	0.723333	0.777936
3	Purine metabolism	1	11	1.52074	0.657576	0.80936
4	Galactose metabolism	4	8	0.75576	5.29268	0.00365754
4	Biosynthesis of enediyne antibiotics	2	2	0.18894	10.5854	0.00872703
4	Lysine biosynthesis	2	5	0.47235	4.23415	0.0725312
4	Carbon fixation in photosynthetic organisms	1	1	0.09447	10.5854	0.09447
4	Glycerolipid metabolism	1	1	0.09447	10.5854	0.09447
4	Inositol phosphate metabolism	1	1	0.09447	10.5854	0.09447
4	Lipoic acid metabolism	1	1	0.09447	10.5854	0.09447
4	Nicotinate and nicotinamide metabolism	1	1	0.09447	10.5854	0.09447
4	alpha-Linolenic acid metabolism	2	7	0.66129	3.02439	0.134926
4	ABC transporters	1	2	0.18894	5.29268	0.180213
4	Carotenoid biosynthesis	1	2	0.18894	5.29268	0.180213
4	Cyanoamino acid metabolism	1	2	0.18894	5.29268	0.180213
4	Drug metabolism - other enzymes	1	2	0.18894	5.29268	0.180213
4	Glycosylphosphatidylinositol (GPI)-anchor biosynthesis	1	2	0.18894	5.29268	0.180213
4	Alanine, aspartate and glutamate metabolism	1	3	0.28341	3.52846	0.258017
4	Benzoate degradation	1	3	0.28341	3.52846	0.258017
4	Furfural degradation	1	3	0.28341	3.52846	0.258017
4	Glycerophospholipid metabolism	1	3	0.28341	3.52846	0.258017
4	Methane metabolism	1	3	0.28341	3.52846	0.258017
4	Retinol metabolism	1	3	0.28341	3.52846	0.258017
4	Terpenoid backbone biosynthesis	1	3	0.28341	3.52846	0.258017
4	Purine metabolism	2	11	1.03917	1.92461	0.278798
4	Cutin, suberine and wax biosynthesis	1	4	0.37788	2.64634	0.3286
4	Drug metabolism - cytochrome P450	1	4	0.37788	2.64634	0.3286
4	Phenylalanine metabolism	1	4	0.37788	2.64634	0.3286
4	Polycyclic aromatic hydrocarbon degradation	1	4	0.37788	2.64634	0.3286
4	Riboflavin metabolism	1	4	0.37788	2.64634	0.3286
4	Monobactam biosynthesis	1	5	0.47235	2.11707	0.392617
4	Biosynthesis of ansamycins	1	6	0.56682	1.76423	0.450665
4	Bile secretion	1	7	0.66129	1.5122	0.503289
4	Pentose phosphate pathway	1	7	0.66129	1.5122	0.503289
4	Ubiquinone and other terpenoid-quinone biosynthesis	1	9	0.85023	1.17615	0.594198
4	Porphyrin and chlorophyll metabolism	1	10	0.9447	1.05854	0.633346
4	Tryptophan metabolism	1	11	1.03917	0.962306	0.6688
5	Pentose and glucuronate interconversions	4	5	1.41705	2.82276	0.0242426
5	Phenylpropanoid biosynthesis	5	8	2.26728	2.20528	0.044462
5	Tyrosine metabolism	4	7	1.98387	2.01626	0.103781
5	Steroid hormone biosynthesis	5	10	2.8341	1.76423	0.120693
5	Linoleic acid metabolism	3	5	1.41705	2.11707	0.140592
5	Ascorbate and aldarate metabolism	2	3	0.85023	2.3523	0.194825
5	Biotin metabolism	2	3	0.85023	2.3523	0.194825
5	Glucosinolate biosynthesis	2	3	0.85023	2.3523	0.194825
5	Primary bile acid biosynthesis	2	3	0.85023	2.3523	0.194825
5	Stilbenoid, diarylheptanoid and gingerol biosynthesis	2	3	0.85023	2.3523	0.194825
5	Xylene degradation	2	3	0.85023	2.3523	0.194825
5	Biosynthesis of 12-, 14- and 16-membered macrolides	3	6	1.70046	1.76423	0.224397
5	Ubiquinone and other terpenoid-quinone biosynthesis	4	9	2.55069	1.5682	0.231498
5	2-Oxocarboxylic acid metabolism	1	1	0.28341	3.52846	0.28341
5	Aflatoxin biosynthesis	1	1	0.28341	3.52846	0.28341
5	Biosynthesis of alkaloids derived from histidine and purine	1	1	0.28341	3.52846	0.28341
5	Biosynthesis of alkaloids derived from shikimate pathway	1	1	0.28341	3.52846	0.28341
5	C5-Branched dibasic acid metabolism	1	1	0.28341	3.52846	0.28341
5	Clavulanic acid biosynthesis	1	1	0.28341	3.52846	0.28341
5	Dioxin degradation	1	1	0.28341	3.52846	0.28341
5	Fluorobenzoate degradation	1	1	0.28341	3.52846	0.28341
5	Pantothenate and CoA biosynthesis	1	1	0.28341	3.52846	0.28341
5	Phosphotransferase system (PTS)	1	1	0.28341	3.52846	0.28341
5	Sesquiterpenoid and triterpenoid biosynthesis	1	1	0.28341	3.52846	0.28341
5	Starch and sucrose metabolism	1	1	0.28341	3.52846	0.28341
5	Toluene degradation	1	1	0.28341	3.52846	0.28341
5	cAMP signaling pathway	1	1	0.28341	3.52846	0.28341
5	Flavonoid biosynthesis	3	7	1.98387	1.5122	0.314858
5	Acarbose and validamycin biosynthesis	2	4	1.13364	1.76423	0.318867
5	Biosynthesis of various secondary metabolites - part 3	2	4	1.13364	1.76423	0.318867
5	Cutin, suberine and wax biosynthesis	2	4	1.13364	1.76423	0.318867
5	Phenylalanine metabolism	2	4	1.13364	1.76423	0.318867
5	Polycyclic aromatic hydrocarbon degradation	2	4	1.13364	1.76423	0.318867
5	Riboflavin metabolism	2	4	1.13364	1.76423	0.318867
5	Tryptophan metabolism	4	11	3.11751	1.28307	0.381279
5	Flavone and flavonol biosynthesis	3	8	2.26728	1.32317	0.405913
5	Cysteine and methionine metabolism	2	5	1.41705	1.41138	0.437717
5	Folate biosynthesis	2	5	1.41705	1.41138	0.437717
5	Arginine biosynthesis	1	2	0.56682	1.76423	0.486968
5	Chlorocyclohexane and chlorobenzene degradation	1	2	0.56682	1.76423	0.486968
5	Fructose and mannose metabolism	1	2	0.56682	1.76423	0.486968
5	Neuroactive ligand-receptor interaction	1	2	0.56682	1.76423	0.486968
5	Penicillin and cephalosporin biosynthesis	1	2	0.56682	1.76423	0.486968
5	Phenylalanine, tyrosine and tryptophan biosynthesis	1	2	0.56682	1.76423	0.486968
5	Streptomycin biosynthesis	1	2	0.56682	1.76423	0.486968
5	Biosynthesis of type II polyketide products	4	13	3.68433	1.08568	0.528106
5	Porphyrin and chlorophyll metabolism	3	10	2.8341	1.05854	0.573586
5	Anthocyanin biosynthesis	1	3	0.85023	1.17615	0.63304
5	Glycerophospholipid metabolism	1	3	0.85023	1.17615	0.63304
5	Metabolic pathways	1	3	0.85023	1.17615	0.63304
5	Methane metabolism	1	3	0.85023	1.17615	0.63304
5	Novobiocin biosynthesis	1	3	0.85023	1.17615	0.63304
5	Phosphonate and phosphinate metabolism	1	3	0.85023	1.17615	0.63304
5	Terpenoid backbone biosynthesis	1	3	0.85023	1.17615	0.63304
5	Tropane, piperidine and pyridine alkaloid biosynthesis	1	3	0.85023	1.17615	0.63304
5	beta-Alanine metabolism	1	3	0.85023	1.17615	0.63304
5	Bile secretion	2	7	1.98387	1.00813	0.636184
5	Metabolism of xenobiotics by cytochrome P450	2	7	1.98387	1.00813	0.636184
5	Pentose phosphate pathway	2	7	1.98387	1.00813	0.636184
5	alpha-Linolenic acid metabolism	2	7	1.98387	1.00813	0.636184
5	Galactose metabolism	2	8	2.26728	0.882114	0.712941
5	Arginine and proline metabolism	1	4	1.13364	0.882114	0.737764
5	Drug metabolism - cytochrome P450	1	4	1.13364	0.882114	0.737764
5	Biosynthesis of various secondary metabolites - part 1	1	5	1.41705	0.705691	0.812776
5	Biosynthesis of various secondary metabolites - part 2	1	5	1.41705	0.705691	0.812776
5	Lysine biosynthesis	1	5	1.41705	0.705691	0.812776
5	Monobactam biosynthesis	1	5	1.41705	0.705691	0.812776
5	Purine metabolism	2	11	3.11751	0.641537	0.866418
5	Diterpenoid biosynthesis	1	8	2.26728	0.441057	0.932247
5	Isoquinoline alkaloid biosynthesis	1	26	7.36866	0.13571	0.999874
6	Porphyrin and chlorophyll metabolism	3	10	0.990783	3.02791	0.0664039
6	Biosynthesis of various secondary metabolites - part 1	2	5	0.495392	4.03721	0.0791008
6	Purine metabolism	3	11	1.08986	2.75264	0.0851076
6	Glyoxylate and dicarboxylate metabolism	1	1	0.0990783	10.093	0.0990783
6	Biosynthesis of siderophore group nonribosomal peptides	1	2	0.198157	5.04651	0.188546
6	Glycine, serine and threonine metabolism	1	2	0.198157	5.04651	0.188546
6	Indole alkaloid biosynthesis	1	2	0.198157	5.04651	0.188546
6	Neuroactive ligand-receptor interaction	1	2	0.198157	5.04651	0.188546
6	Polyketide sugar unit biosynthesis	1	2	0.198157	5.04651	0.188546
6	Taurine and hypotaurine metabolism	1	2	0.198157	5.04651	0.188546
6	Ubiquinone and other terpenoid-quinone biosynthesis	2	9	0.891705	2.24289	0.221142
6	Steroid hormone biosynthesis	2	10	0.990783	2.0186	0.259827
6	Alanine, aspartate and glutamate metabolism	1	3	0.297235	3.36434	0.269316
6	Benzoate degradation	1	3	0.297235	3.36434	0.269316
6	Glucosinolate biosynthesis	1	3	0.297235	3.36434	0.269316
6	Naphthalene degradation	1	3	0.297235	3.36434	0.269316
6	Vitamin B6 metabolism	1	3	0.297235	3.36434	0.269316
6	Acarbose and validamycin biosynthesis	1	4	0.396313	2.52326	0.342215
6	Arachidonic acid metabolism	1	5	0.495392	2.0186	0.407993
6	Citrate cycle (TCA cycle)	1	5	0.495392	2.0186	0.407993
6	Cysteine and methionine metabolism	1	5	0.495392	2.0186	0.407993
6	Linoleic acid metabolism	1	5	0.495392	2.0186	0.407993
6	Lysine biosynthesis	1	5	0.495392	2.0186	0.407993
6	Pentose and glucuronate interconversions	1	5	0.495392	2.0186	0.407993
6	Biosynthesis of 12-, 14- and 16-membered macrolides	1	6	0.59447	1.68217	0.467332
6	Biosynthesis of ansamycins	1	6	0.59447	1.68217	0.467332
6	Bile secretion	1	7	0.693548	1.44186	0.520848
6	Flavonoid biosynthesis	1	7	0.693548	1.44186	0.520848
6	Pentose phosphate pathway	1	7	0.693548	1.44186	0.520848
6	Tyrosine metabolism	1	7	0.693548	1.44186	0.520848
6	Zeatin biosynthesis	1	7	0.693548	1.44186	0.520848
6	alpha-Linolenic acid metabolism	1	7	0.693548	1.44186	0.520848
6	Phenylpropanoid biosynthesis	1	8	0.792627	1.26163	0.5691
6	Biosynthesis of type II polyketide products	1	13	1.28802	0.776386	0.747553
6	Isoquinoline alkaloid biosynthesis	2	26	2.57604	0.776386	0.753112
7	Monoterpenoid biosynthesis	2	3	0.262673	7.61404	0.0211985
7	Amino sugar and nucleotide sugar metabolism	2	4	0.35023	5.71053	0.040055
7	Folate biosynthesis	2	5	0.437788	4.56842	0.063092
7	Histidine metabolism	1	1	0.0875576	11.4211	0.0875576
7	Oxidative phosphorylation	1	1	0.0875576	11.4211	0.0875576
7	Quorum sensing	1	1	0.0875576	11.4211	0.0875576
7	Pentose phosphate pathway	2	7	0.612903	3.26316	0.118465
7	ABC transporters	1	2	0.175115	5.71053	0.167633
7	Arginine biosynthesis	1	2	0.175115	5.71053	0.167633
7	Drug metabolism - other enzymes	1	2	0.175115	5.71053	0.167633
7	Fructose and mannose metabolism	1	2	0.175115	5.71053	0.167633
7	Taurine and hypotaurine metabolism	1	2	0.175115	5.71053	0.167633
7	Aminobenzoate degradation	1	3	0.262673	3.80702	0.240851
7	Anthocyanin biosynthesis	1	3	0.262673	3.80702	0.240851
7	Benzoate degradation	1	3	0.262673	3.80702	0.240851
7	Biotin metabolism	1	3	0.262673	3.80702	0.240851
7	Methane metabolism	1	3	0.262673	3.80702	0.240851
7	Phosphonate and phosphinate metabolism	1	3	0.262673	3.80702	0.240851
7	Primary bile acid biosynthesis	1	3	0.262673	3.80702	0.240851
7	Steroid degradation	1	3	0.262673	3.80702	0.240851
7	Tropane, piperidine and pyridine alkaloid biosynthesis	1	3	0.262673	3.80702	0.240851
7	Valine, leucine and isoleucine biosynthesis	1	3	0.262673	3.80702	0.240851
7	Xylene degradation	1	3	0.262673	3.80702	0.240851
7	Tryptophan metabolism	2	11	0.963134	2.07656	0.249144
7	Arginine and proline metabolism	1	4	0.35023	2.85526	0.307783
7	Neomycin, kanamycin and gentamicin biosynthesis	1	4	0.35023	2.85526	0.307783
7	Phenylalanine metabolism	1	4	0.35023	2.85526	0.307783
7	Lysine biosynthesis	1	5	0.437788	2.28421	0.368955
7	Monobactam biosynthesis	1	5	0.437788	2.28421	0.368955
7	Bile secretion	1	7	0.612903	1.63158	0.475917
7	Zeatin biosynthesis	1	7	0.612903	1.63158	0.475917
7	Porphyrin and chlorophyll metabolism	1	10	0.875576	1.14211	0.604026
7	Isoquinoline alkaloid biosynthesis	1	26	2.2765	0.439271	0.914338
8	Pyrimidine metabolism	5	7	0.725806	6.88889	0.000174076
8	Metabolic pathways	2	3	0.31106	6.42963	0.0295114
8	beta-Alanine metabolism	2	3	0.31106	6.42963	0.0295114
8	Biosynthesis of various secondary metabolites - part 3	2	4	0.414747	4.82222	0.0551343
8	Neomycin, kanamycin and gentamicin biosynthesis	2	4	0.414747	4.82222	0.0551343
8	Biosynthesis of secondary metabolites	1	1	0.103687	9.64444	0.103687
8	Renin-angiotensin system	1	1	0.103687	9.64444	0.103687
8	alpha-Linolenic acid metabolism	2	7	0.725806	2.75556	0.157793
8	Cyanoamino acid metabolism	1	2	0.207373	4.82222	0.196837
8	Phenylalanine, tyrosine and tryptophan biosynthesis	1	2	0.207373	4.82222	0.196837
8	Polyketide sugar unit biosynthesis	1	2	0.207373	4.82222	0.196837
8	Monoterpenoid biosynthesis	1	3	0.31106	3.21481	0.2805
8	Naphthalene degradation	1	3	0.31106	3.21481	0.2805
8	Valine, leucine and isoleucine biosynthesis	1	3	0.31106	3.21481	0.2805
8	Vitamin B6 metabolism	1	3	0.31106	3.21481	0.2805
8	Purine metabolism	2	11	1.14055	1.75354	0.31852
8	Tryptophan metabolism	2	11	1.14055	1.75354	0.31852
8	Acarbose and validamycin biosynthesis	1	4	0.414747	2.41111	0.355622
8	Cutin, suberine and wax biosynthesis	1	4	0.414747	2.41111	0.355622
8	Insect hormone biosynthesis	1	4	0.414747	2.41111	0.355622
8	Polycyclic aromatic hydrocarbon degradation	1	4	0.414747	2.41111	0.355622
8	Arachidonic acid metabolism	1	5	0.518433	1.92889	0.423057
8	Biosynthesis of various secondary metabolites - part 2	1	5	0.518433	1.92889	0.423057
8	Citrate cycle (TCA cycle)	1	5	0.518433	1.92889	0.423057
8	Folate biosynthesis	1	5	0.518433	1.92889	0.423057
8	Biosynthesis of 12-, 14- and 16-membered macrolides	1	6	0.62212	1.60741	0.483575
8	Metabolism of xenobiotics by cytochrome P450	1	7	0.725806	1.37778	0.537872
8	Pentose phosphate pathway	1	7	0.725806	1.37778	0.537872
8	Tyrosine metabolism	1	7	0.725806	1.37778	0.537872
8	Zeatin biosynthesis	1	7	0.725806	1.37778	0.537872
8	Diterpenoid biosynthesis	1	8	0.829493	1.20556	0.586574
8	Flavone and flavonol biosynthesis	1	8	0.829493	1.20556	0.586574
8	Galactose metabolism	1	8	0.829493	1.20556	0.586574
8	Steroid hormone biosynthesis	1	10	1.03687	0.964444	0.669396
