# Supplementary material for: An integrated transcriptomic and metabolomic atlas reveals the temporal regulation of benzylisoquinoline alkaloid biosynthesis and transport in developing opium poppy capsules
Source: Front Plant Sci. 2026 Feb 4;17:1754793. doi: 10.3389/fpls.2026.1754793 (PMC12913367; doi:10.3389/fpls.2026.1754793)
Supplement: Supplementary file 13 [file Table7.xlsx]

## Sheet: kegg_pathway_enrichment_analysi
Supplementary Table 7. KEGG pathway enrichment analysis of transcript clusters identified by Mfuzz time-course trend analysis.
Cluster	Pathway_ID	Pathway_Name	Count	Total_In_Background	Enrichment_Score	Pvalue
4	ko04141	Protein processing in endoplasmic reticulum	31	183	1.58316	0.00582244
4	ko04130	SNARE interactions in vesicular transport	2	15	1.2461	0.488001
4	ko00190	Oxidative phosphorylation	10	98	0.953649	0.613129
4	ko01100	Metabolic pathways	162	1947	0.777613	0.999998
4	ko00071	Fatty acid degradation	6	34	1.64925	0.149221
4	ko00592	alpha-Linolenic acid metabolism	7	54	1.21149	0.355511
4	ko01110	Biosynthesis of secondary metabolites	74	1049	0.659281	0.999998
4	ko01212	Fatty acid metabolism	3	44	0.637211	0.864716
4	ko03022	Basal transcription factors	8	31	2.41181	0.0138384
4	ko04626	Plant-pathogen interaction	32	424	0.70534	0.991274
4	ko04075	Plant hormone signal transduction	15	219	0.64012	0.9822
4	ko03008	Ribosome biogenesis in eukaryotes	25	113	2.06765	0.000270435
4	ko03013	Nucleocytoplasmic transport	9	82	1.02575	0.521023
4	ko03250	Viral life cycle - HIV-1	4	33	1.13282	0.476822
4	ko00790	Folate biosynthesis	2	20	0.934576	0.647386
4	ko01240	Biosynthesis of cofactors	18	198	0.849614	0.805113
4	ko00564	Glycerophospholipid metabolism	6	73	0.768144	0.808518
4	ko03010	Ribosome	47	238	1.84559	1.54709e-05
4	ko04120	Ubiquitin mediated proteolysis	25	160	1.46027	0.0320202
4	ko03050	Proteasome	10	51	1.8325	0.0407978
4	ko04145	Phagosome	6	53	1.05801	0.507137
4	ko03015	mRNA surveillance pathway	9	55	1.52931	0.127655
4	ko04016	MAPK signaling pathway - plant	24	265	0.846408	0.840133
4	ko00770	Pantothenate and CoA biosynthesis	2	23	0.812674	0.722598
4	ko00230	Purine metabolism	13	102	1.19113	0.293403
4	ko00240	Pyrimidine metabolism	10	57	1.63961	0.0777324
4	ko01232	Nucleotide metabolism	9	67	1.2554	0.285621
4	ko04144	Endocytosis	25	137	1.70543	0.00485058
4	ko00510	N-Glycan biosynthesis	10	31	3.01476	0.000992376
4	ko00620	Pyruvate metabolism	7	47	1.39192	0.232741
4	ko00630	Glyoxylate and dicarboxylate metabolism	8	64	1.16822	0.376882
4	ko01200	Carbon metabolism	22	226	0.909764	0.717316
4	ko03410	Base excision repair	4	45	0.830734	0.724852
4	ko00950	Isoquinoline alkaloid biosynthesis	5	95	0.491882	0.980157
4	ko00100	Steroid biosynthesis	4	20	1.86915	0.158715
4	ko03030	DNA replication	8	59	1.26722	0.293421
4	ko03420	Nucleotide excision repair	11	65	1.58159	0.0818356
4	ko03430	Mismatch repair	6	49	1.14438	0.429025
4	ko03440	Homologous recombination	13	77	1.57785	0.062982
4	ko04146	Peroxisome	7	63	1.03842	0.518236
4	ko03040	Spliceosome	22	134	1.53438	0.0259283
4	ko00590	Arachidonic acid metabolism	3	23	1.21901	0.453081
4	ko00340	Histidine metabolism	3	15	1.86915	0.211417
4	ko01230	Biosynthesis of amino acids	14	196	0.667554	0.967076
4	ko00970	Aminoacyl-tRNA biosynthesis	6	53	1.05801	0.507137
4	ko03060	Protein export	4	36	1.03842	0.54753
4	ko00520	Amino sugar and nucleotide sugar metabolism	14	105	1.2461	0.228769
4	ko01250	Biosynthesis of nucleotide sugars	11	85	1.20945	0.297685
4	ko00010	Glycolysis / Gluconeogenesis	12	101	1.11039	0.395809
4	ko00260	Glycine, serine and threonine metabolism	4	62	0.602952	0.911239
4	ko00906	Carotenoid biosynthesis	2	24	0.778813	0.744475
4	ko00909	Sesquiterpenoid and triterpenoid biosynthesis	2	8	2.33644	0.207871
4	ko04136	Autophagy - other	5	18	2.59604	0.0362009
4	ko04712	Circadian rhythm - plant	7	91	0.718904	0.869434
4	ko03020	RNA polymerase	13	46	2.64119	0.000750385
4	ko00073	Cutin, suberine and wax biosynthesis	1	22	0.424807	0.917576
4	ko00562	Inositol phosphate metabolism	6	55	1.01954	0.544743
4	ko04070	Phosphatidylinositol signaling system	3	44	0.637211	0.864716
4	ko03083	Polycomb repressive complex	10	63	1.48345	0.130497
4	ko00130	Ubiquinone and other terpenoid-quinone biosynthesis	2	24	0.778813	0.744475
4	ko00380	Tryptophan metabolism	6	37	1.51553	0.198217
4	ko00730	Thiamine metabolism	2	23	0.812674	0.722598
4	ko00500	Starch and sucrose metabolism	4	112	0.333777	0.998592
4	ko00020	Citrate cycle (TCA cycle)	4	31	1.2059	0.427438
4	ko00030	Pentose phosphate pathway	5	50	0.934576	0.632276
4	ko00051	Fructose and mannose metabolism	3	46	0.609506	0.884038
4	ko00350	Tyrosine metabolism	7	30	2.18068	0.0352644
4	ko00480	Glutathione metabolism	3	66	0.424807	0.978041
4	ko00460	Cyanoamino acid metabolism	2	52	0.359452	0.980375
4	ko00910	Nitrogen metabolism	2	20	0.934576	0.647386
4	ko00052	Galactose metabolism	3	54	0.519209	0.93894
4	ko00561	Glycerolipid metabolism	1	40	0.233644	0.989407
4	ko00600	Sphingolipid metabolism	2	28	0.667554	0.817738
4	ko00603	Glycosphingolipid biosynthesis - globo and isoglobo series	1	8	1.16822	0.595902
4	ko00310	Lysine degradation	4	30	1.2461	0.402285
4	ko00785	Lipoic acid metabolism	2	15	1.2461	0.488001
4	ko00250	Alanine, aspartate and glutamate metabolism	5	32	1.46027	0.253333
4	ko00513	Various types of N-glycan biosynthesis	8	29	2.57814	0.00911174
4	ko00750	Vitamin B6 metabolism	2	18	1.03842	0.5888
4	ko00565	Ether lipid metabolism	1	17	0.54975	0.854488
4	ko00591	Linoleic acid metabolism	1	12	0.778813	0.743284
4	ko00511	Other glycan degradation	2	17	1.0995	0.556904
4	ko03082	ATP-dependent chromatin remodeling	6	61	0.919255	0.648907
4	ko00360	Phenylalanine metabolism	3	39	0.718904	0.803667
4	ko00563	Glycosylphosphatidylinositol (GPI)-anchor biosynthesis	2	14	1.33511	0.451123
4	ko00543	Exopolysaccharide biosynthesis	1	11	0.849614	0.71244
4	ko02010	ABC transporters	1	76	0.12297	0.99983
4	ko01210	2-Oxocarboxylic acid metabolism	1	31	0.301476	0.97042
4	ko00999	Podophyllotoxin biosynthesis	2	106	0.176335	0.999925
4	ko00514	Other types of O-glycan biosynthesis	1	28	0.333777	0.958365
4	ko00900	Terpenoid backbone biosynthesis	5	27	1.7307	0.15526
4	ko00944	Flavone and flavonol biosynthesis	1	3	3.11525	0.287936
4	ko03018	RNA degradation	7	61	1.07246	0.482862
4	ko00270	Cysteine and methionine metabolism	5	67	0.697444	0.858713
4	ko00195	Photosynthesis	3	65	0.431343	0.976031
4	ko00524	Neomycin, kanamycin and gentamicin biosynthesis	1	9	1.03842	0.639217
4	ko00280	Valine, leucine and isoleucine degradation	6	35	1.60213	0.164904
4	ko00650	Butanoate metabolism	2	17	1.0995	0.556904
4	ko00053	Ascorbate and aldarate metabolism	4	50	0.74766	0.798214
4	ko00040	Pentose and glucuronate interconversions	2	49	0.381459	0.973725
4	ko00710	Carbon fixation in photosynthetic organisms	2	68	0.274875	0.996027
4	ko00901	Indole alkaloid biosynthesis	1	16	0.58411	0.836983
4	ko00965	Betalain biosynthesis	1	10	0.934576	0.677898
4	ko04814	Motor proteins	4	51	0.733	0.810821
4	ko00902	Monoterpenoid biosynthesis	4	23	1.62535	0.226837
4	ko00860	Porphyrin metabolism	2	58	0.322267	0.989138
4	ko00940	Phenylpropanoid biosynthesis	3	76	0.368911	0.991026
4	ko00760	Nicotinate and nicotinamide metabolism	2	17	1.0995	0.556904
4	ko00740	Riboflavin metabolism	1	17	0.54975	0.854488
4	ko00670	One carbon pool by folate	1	20	0.467288	0.896527
4	ko00920	Sulfur metabolism	2	27	0.692278	0.801418
4	ko01040	Biosynthesis of unsaturated fatty acids	1	10	0.934576	0.677898
4	ko00220	Arginine biosynthesis	1	16	0.58411	0.836983
4	ko00531	Glycosaminoglycan degradation	3	23	1.21901	0.453081
4	ko00450	Selenocompound metabolism	1	13	0.718904	0.770826
4	ko04122	Sulfur relay system	1	2	4.67288	0.202573
3	ko04141	Protein processing in endoplasmic reticulum	50	183	0.973428	0.618996
3	ko03030	DNA replication	15	59	0.905783	0.721328
3	ko03410	Base excision repair	15	45	1.18758	0.261929
3	ko03420	Nucleotide excision repair	20	65	1.09623	0.357127
3	ko03430	Mismatch repair	16	49	1.16335	0.283128
3	ko00950	Isoquinoline alkaloid biosynthesis	18	95	0.675047	0.985584
3	ko01100	Metabolic pathways	571	1947	1.04485	0.0542464
3	ko01110	Biosynthesis of secondary metabolites	309	1049	1.04946	0.135142
3	ko03040	Spliceosome	43	134	1.14327	0.169659
3	ko04144	Endocytosis	38	137	0.988207	0.56793
3	ko03010	Ribosome	69	238	1.0329	0.397191
3	ko03020	RNA polymerase	8	46	0.619608	0.968147
3	ko03008	Ribosome biogenesis in eukaryotes	28	113	0.882804	0.813589
3	ko04626	Plant-pathogen interaction	91	424	0.764646	0.999536
3	ko00190	Oxidative phosphorylation	26	98	0.945218	0.67115
3	ko04145	Phagosome	19	53	1.27721	0.133391
3	ko00590	Arachidonic acid metabolism	7	23	1.08431	0.478088
3	ko00030	Pentose phosphate pathway	14	50	0.997569	0.558213
3	ko00480	Glutathione metabolism	19	66	1.02564	0.494872
3	ko01200	Carbon metabolism	74	226	1.16656	0.0646474
3	ko00500	Starch and sucrose metabolism	38	112	1.20879	0.0997855
3	ko03013	Nucleocytoplasmic transport	24	82	1.04276	0.445419
3	ko00010	Glycolysis / Gluconeogenesis	28	101	0.987692	0.56937
3	ko00620	Pyruvate metabolism	15	47	1.13705	0.328004
3	ko01230	Biosynthesis of amino acids	74	196	1.34512	0.00168117
3	ko00520	Amino sugar and nucleotide sugar metabolism	41	105	1.39117	0.00905826
3	ko01250	Biosynthesis of nucleotide sugars	33	85	1.38318	0.0197797
3	ko00710	Carbon fixation in photosynthetic organisms	17	68	0.890687	0.755856
3	ko00270	Cysteine and methionine metabolism	28	67	1.48891	0.0103988
3	ko00999	Podophyllotoxin biosynthesis	35	106	1.17638	0.14968
3	ko01240	Biosynthesis of cofactors	68	198	1.22357	0.0285155
3	ko04016	MAPK signaling pathway - plant	72	265	0.967992	0.65476
3	ko00196	Photosynthesis - antenna proteins	3	28	0.381723	0.993277
3	ko03015	mRNA surveillance pathway	20	55	1.29554	0.111614
3	ko03018	RNA degradation	18	61	1.0513	0.448792
3	ko00901	Indole alkaloid biosynthesis	9	16	2.00404	0.0163748
3	ko00230	Purine metabolism	29	102	1.01294	0.505275
3	ko01232	Nucleotide metabolism	21	67	1.11668	0.315974
3	ko00232	Caffeine metabolism	1	4	0.890687	0.732418
3	ko04146	Peroxisome	14	63	0.791721	0.883161
3	ko03082	ATP-dependent chromatin remodeling	18	61	1.0513	0.448792
3	ko00071	Fatty acid degradation	7	34	0.733507	0.880815
3	ko03250	Viral life cycle - HIV-1	8	33	0.863696	0.748252
3	ko00630	Glyoxylate and dicarboxylate metabolism	19	64	1.05769	0.432644
3	ko00640	Propanoate metabolism	13	22	2.10526	0.00220681
3	ko00280	Valine, leucine and isoleucine degradation	12	35	1.22151	0.258264
3	ko00650	Butanoate metabolism	7	17	1.46701	0.173373
3	ko00260	Glycine, serine and threonine metabolism	23	62	1.32166	0.0759948
3	ko00460	Cyanoamino acid metabolism	20	52	1.37029	0.0669325
3	ko00670	One carbon pool by folate	8	20	1.4251	0.172042
3	ko00310	Lysine degradation	13	30	1.54386	0.0521269
3	ko00450	Selenocompound metabolism	6	13	1.64434	0.127887
3	ko00562	Inositol phosphate metabolism	14	55	0.906881	0.71564
3	ko00514	Other types of O-glycan biosynthesis	10	28	1.27241	0.239594
3	ko03083	Polycomb repressive complex	19	63	1.07448	0.401487
3	ko04712	Circadian rhythm - plant	15	91	0.587266	0.996838
3	ko04075	Plant hormone signal transduction	58	219	0.943558	0.727557
3	ko03440	Homologous recombination	24	77	1.11047	0.309823
3	ko04070	Phosphatidylinositol signaling system	14	44	1.1336	0.341719
3	ko00053	Ascorbate and aldarate metabolism	19	50	1.35384	0.081452
3	ko00340	Histidine metabolism	5	15	1.18758	0.417777
3	ko00564	Glycerophospholipid metabolism	24	73	1.17131	0.212613
3	ko00592	alpha-Linolenic acid metabolism	12	54	0.791721	0.868841
3	ko00250	Alanine, aspartate and glutamate metabolism	7	32	0.779351	0.836289
3	ko00062	Fatty acid elongation	4	10	1.4251	0.299559
3	ko01040	Biosynthesis of unsaturated fatty acids	4	10	1.4251	0.299559
3	ko01212	Fatty acid metabolism	18	44	1.45749	0.0447
3	ko00051	Fructose and mannose metabolism	14	46	1.08431	0.41422
3	ko00100	Steroid biosynthesis	10	20	1.78137	0.0306669
3	ko00240	Pyrimidine metabolism	18	57	1.12508	0.3221
3	ko00410	beta-Alanine metabolism	15	24	2.22672	0.000435749
3	ko00770	Pantothenate and CoA biosynthesis	9	23	1.39412	0.169681
3	ko04814	Motor proteins	21	51	1.46701	0.0293405
3	ko02010	ABC transporters	36	76	1.68762	0.000240863
3	ko00130	Ubiquinone and other terpenoid-quinone biosynthesis	8	24	1.18758	0.353415
3	ko00940	Phenylpropanoid biosynthesis	28	76	1.31259	0.0587805
3	ko00380	Tryptophan metabolism	12	37	1.15549	0.333252
3	ko00790	Folate biosynthesis	6	20	1.06882	0.507713
3	ko00908	Zeatin biosynthesis	2	10	0.712549	0.81851
3	ko00402	Benzoxazinoid biosynthesis	9	22	1.45749	0.135365
3	ko04136	Autophagy - other	3	18	0.593791	0.917172
3	ko00970	Aminoacyl-tRNA biosynthesis	26	53	1.74776	0.000898429
3	ko03060	Protein export	10	36	0.989652	0.578716
3	ko03022	Basal transcription factors	8	31	0.919418	0.67642
3	ko00511	Other glycan degradation	3	17	0.62872	0.895711
3	ko00040	Pentose and glucuronate interconversions	18	49	1.30876	0.117025
3	ko04120	Ubiquitin mediated proteolysis	41	160	0.912954	0.783826
3	ko00943	Isoflavonoid biosynthesis	6	17	1.25744	0.335027
3	ko00942	Anthocyanin biosynthesis	3	6	1.78137	0.220666
3	ko00052	Galactose metabolism	16	54	1.05563	0.449839
3	ko00440	Phosphonate and phosphinate metabolism	2	2	3.56275	0.0787378
3	ko00565	Ether lipid metabolism	8	17	1.67659	0.0744145
3	ko00330	Arginine and proline metabolism	5	21	0.848273	0.744406
3	ko00730	Thiamine metabolism	8	23	1.23922	0.304797
3	ko00020	Citrate cycle (TCA cycle)	13	31	1.49406	0.0674683
3	ko00400	Phenylalanine, tyrosine and tryptophan biosynthesis	13	28	1.65413	0.0289503
3	ko00785	Lipoic acid metabolism	6	15	1.4251	0.223467
3	ko00900	Terpenoid backbone biosynthesis	7	27	0.923675	0.668842
3	ko00561	Glycerolipid metabolism	14	40	1.24696	0.20833
3	ko00941	Flavonoid biosynthesis	9	30	1.06882	0.475197
3	ko00945	Stilbenoid, diarylheptanoid and gingerol biosynthesis	8	23	1.23922	0.304797
3	ko00510	N-Glycan biosynthesis	10	31	1.14927	0.364725
3	ko00513	Various types of N-glycan biosynthesis	12	29	1.47424	0.0850149
3	ko00061	Fatty acid biosynthesis	11	26	1.50732	0.0839115
3	ko00780	Biotin metabolism	4	7	2.03586	0.102213
3	ko00910	Nitrogen metabolism	4	20	0.712549	0.855518
3	ko03050	Proteasome	19	51	1.3273	0.0970038
3	ko00350	Tyrosine metabolism	4	30	0.475033	0.983932
3	ko00360	Phenylalanine metabolism	6	39	0.548115	0.979927
3	ko00960	Tropane, piperidine and pyridine alkaloid biosynthesis	4	11	1.29554	0.373847
3	ko00600	Sphingolipid metabolism	10	28	1.27241	0.239594
3	ko01210	2-Oxocarboxylic acid metabolism	10	31	1.14927	0.364725
3	ko00740	Riboflavin metabolism	8	17	1.67659	0.0744145
3	ko00760	Nicotinate and nicotinamide metabolism	9	17	1.88616	0.02628
3	ko00073	Cutin, suberine and wax biosynthesis	3	22	0.485829	0.96845
3	ko00220	Arginine biosynthesis	5	16	1.11336	0.481325
3	ko00860	Porphyrin metabolism	11	58	0.675693	0.960002
3	ko04130	SNARE interactions in vesicular transport	2	15	0.475033	0.95132
3	ko00909	Sesquiterpenoid and triterpenoid biosynthesis	3	8	1.33603	0.399001
3	ko00563	Glycosylphosphatidylinositol (GPI)-anchor biosynthesis	6	14	1.52689	0.17298
3	ko00604	Glycosphingolipid biosynthesis - ganglio series	1	9	0.395861	0.948604
3	ko03450	Non-homologous end-joining	5	8	2.22672	0.0440766
3	ko00524	Neomycin, kanamycin and gentamicin biosynthesis	2	9	0.791721	0.767661
3	ko00904	Gibberellin biosynthesis	1	10	0.356275	0.963058
3	ko00531	Glycosaminoglycan degradation	3	23	0.464706	0.975441
3	ko00591	Linoleic acid metabolism	2	12	0.593791	0.891278
3	ko00470	D-Amino acid metabolism	2	6	1.18758	0.53726
3	ko00965	Betalain biosynthesis	3	10	1.06882	0.564266
3	ko00905	Brassinosteroid biosynthesis	2	5	1.4251	0.431729
3	ko00543	Exopolysaccharide biosynthesis	3	11	0.971658	0.635673
3	ko00920	Sulfur metabolism	6	27	0.791721	0.812217
3	ko04122	Sulfur relay system	1	2	1.78137	0.482627
3	ko00750	Vitamin B6 metabolism	3	18	0.593791	0.917172
3	ko00906	Carotenoid biosynthesis	1	24	0.148448	0.999641
3	ko00603	Glycosphingolipid biosynthesis - globo and isoglobo series	1	8	0.445343	0.928499
3	ko00261	Monobactam biosynthesis	2	5	1.4251	0.431729
3	ko00300	Lysine biosynthesis	2	6	1.18758	0.53726
3	ko00996	Biosynthesis of various alkaloids	1	1	3.56275	0.280682
3	ko00902	Monoterpenoid biosynthesis	3	23	0.464706	0.975441
3	ko00515	Mannose type O-glycan biosynthesis	1	6	0.593791	0.861656
3	ko00290	Valine, leucine and isoleucine biosynthesis	1	9	0.395861	0.948604
3	ko00660	C5-Branched dibasic acid metabolism	1	5	0.712549	0.80759
3	ko00195	Photosynthesis	1	65	0.0548115	1
3	ko00523	Polyketide sugar unit biosynthesis	1	1	3.56275	0.280682
5	ko03250	Viral life cycle - HIV-1	5	33	1.40439	0.280429
5	ko04016	MAPK signaling pathway - plant	28	265	0.979365	0.579164
5	ko04626	Plant-pathogen interaction	37	424	0.808851	0.938967
5	ko00073	Cutin, suberine and wax biosynthesis	4	22	1.68527	0.207464
5	ko00052	Galactose metabolism	7	54	1.20154	0.363644
5	ko00511	Other glycan degradation	3	17	1.6357	0.275433
5	ko00531	Glycosaminoglycan degradation	3	23	1.209	0.45869
5	ko00600	Sphingolipid metabolism	4	28	1.32414	0.357401
5	ko00604	Glycosphingolipid biosynthesis - ganglio series	3	9	3.08966	0.0638993
5	ko01100	Metabolic pathways	187	1947	0.890242	0.989006
5	ko04141	Protein processing in endoplasmic reticulum	25	183	1.26626	0.125164
5	ko04075	Plant hormone signal transduction	24	219	1.01578	0.500749
5	ko00965	Betalain biosynthesis	2	10	1.8538	0.294543
5	ko01110	Biosynthesis of secondary metabolites	117	1049	1.03382	0.35024
5	ko00290	Valine, leucine and isoleucine biosynthesis	2	9	2.05978	0.252475
5	ko00650	Butanoate metabolism	2	17	1.09047	0.561617
5	ko00660	C5-Branched dibasic acid metabolism	1	5	1.8538	0.435084
5	ko00770	Pantothenate and CoA biosynthesis	5	23	2.015	0.0940634
5	ko01210	2-Oxocarboxylic acid metabolism	3	31	0.896999	0.665464
5	ko01230	Biosynthesis of amino acids	12	196	0.567489	0.992301
5	ko04145	Phagosome	6	53	1.04932	0.515545
5	ko04814	Motor proteins	3	51	0.545235	0.924707
5	ko00230	Purine metabolism	10	102	0.908725	0.674949
5	ko00232	Caffeine metabolism	1	4	2.31725	0.366699
5	ko01232	Nucleotide metabolism	7	67	0.968402	0.595176
5	ko04146	Peroxisome	7	63	1.02989	0.527376
5	ko03010	Ribosome	40	238	1.55781	0.00247929
5	ko03083	Polycomb repressive complex	7	63	1.02989	0.527376
5	ko00190	Oxidative phosphorylation	11	98	1.0404	0.492932
5	ko03082	ATP-dependent chromatin remodeling	7	61	1.06366	0.491911
5	ko04712	Circadian rhythm - plant	7	91	0.713	0.874914
5	ko00010	Glycolysis / Gluconeogenesis	11	101	1.00949	0.53505
5	ko00051	Fructose and mannose metabolism	5	46	1.0075	0.563542
5	ko00562	Inositol phosphate metabolism	4	55	0.674109	0.859491
5	ko00710	Carbon fixation in photosynthetic organisms	5	68	0.681544	0.872075
5	ko01200	Carbon metabolism	15	226	0.615199	0.989154
5	ko03018	RNA degradation	7	61	1.06366	0.491911
5	ko04120	Ubiquitin mediated proteolysis	23	160	1.33242	0.0905599
5	ko01250	Biosynthesis of nucleotide sugars	9	85	0.981423	0.576657
5	ko03015	mRNA surveillance pathway	6	55	1.01116	0.553201
5	ko01240	Biosynthesis of cofactors	13	198	0.60857	0.985872
5	ko03410	Base excision repair	8	45	1.64782	0.105347
5	ko00330	Arginine and proline metabolism	3	21	1.32414	0.398821
5	ko00543	Exopolysaccharide biosynthesis	2	11	1.68527	0.336252
5	ko00999	Podophyllotoxin biosynthesis	9	106	0.78699	0.822814
5	ko00260	Glycine, serine and threonine metabolism	7	62	1.0465	0.509753
5	ko00350	Tyrosine metabolism	4	30	1.23587	0.408578
5	ko00360	Phenylalanine metabolism	3	39	0.713	0.808348
5	ko00410	beta-Alanine metabolism	2	24	0.772416	0.748787
5	ko00950	Isoquinoline alkaloid biosynthesis	35	95	3.41489	1.11255e-11
5	ko00960	Tropane, piperidine and pyridine alkaloid biosynthesis	2	11	1.68527	0.336252
5	ko03050	Proteasome	7	51	1.27221	0.308961
5	ko03013	Nucleocytoplasmic transport	10	82	1.13037	0.390734
5	ko03008	Ribosome biogenesis in eukaryotes	12	113	0.984318	0.569442
5	ko03022	Basal transcription factors	3	31	0.896999	0.665464
5	ko00730	Thiamine metabolism	2	23	0.805999	0.727027
5	ko00270	Cysteine and methionine metabolism	6	67	0.830059	0.744639
5	ko00561	Glycerolipid metabolism	2	40	0.46345	0.940105
5	ko00564	Glycerophospholipid metabolism	10	73	1.26973	0.258616
5	ko04070	Phosphatidylinositol signaling system	4	44	0.842636	0.714365
5	ko00790	Folate biosynthesis	3	20	1.39035	0.368184
5	ko00053	Ascorbate and aldarate metabolism	3	50	0.55614	0.918317
5	ko00563	Glycosylphosphatidylinositol (GPI)-anchor biosynthesis	1	14	0.662071	0.798247
5	ko03040	Spliceosome	18	134	1.24509	0.192111
5	ko00460	Cyanoamino acid metabolism	12	52	2.139	0.00791054
5	ko03030	DNA replication	9	59	1.41391	0.180249
5	ko03430	Mismatch repair	6	49	1.13498	0.437094
5	ko03440	Homologous recombination	12	77	1.44452	0.120927
5	ko03420	Nucleotide excision repair	11	65	1.5686	0.0856816
5	ko04144	Endocytosis	19	137	1.28548	0.149294
5	ko00630	Glyoxylate and dicarboxylate metabolism	4	64	0.579312	0.926303
5	ko00785	Lipoic acid metabolism	1	15	0.617933	0.820081
5	ko00450	Selenocompound metabolism	1	13	0.713	0.773769
5	ko00500	Starch and sucrose metabolism	10	112	0.827589	0.78312
5	ko00040	Pentose and glucuronate interconversions	3	49	0.567489	0.911436
5	ko04136	Autophagy - other	4	18	2.05978	0.121108
5	ko00860	Porphyrin metabolism	1	58	0.15981	0.998727
5	ko00900	Terpenoid backbone biosynthesis	1	27	0.343296	0.954581
5	ko00620	Pyruvate metabolism	7	47	1.38049	0.239129
5	ko00520	Amino sugar and nucleotide sugar metabolism	8	105	0.706209	0.893281
5	ko04130	SNARE interactions in vesicular transport	4	15	2.47173	0.0696919
5	ko00940	Phenylpropanoid biosynthesis	7	76	0.853723	0.727103
5	ko00901	Indole alkaloid biosynthesis	1	16	0.579312	0.839557
5	ko00970	Aminoacyl-tRNA biosynthesis	4	53	0.699547	0.839003
5	ko02010	ABC transporters	2	76	0.243921	0.998363
5	ko00061	Fatty acid biosynthesis	2	26	0.713	0.787858
5	ko01212	Fatty acid metabolism	3	44	0.631977	0.86855
5	ko00910	Nitrogen metabolism	1	20	0.46345	0.898566
5	ko00565	Ether lipid metabolism	4	17	2.18094	0.102496
5	ko00590	Arachidonic acid metabolism	4	23	1.612	0.231337
5	ko00591	Linoleic acid metabolism	5	12	3.86208	0.00594766
5	ko00592	alpha-Linolenic acid metabolism	11	54	1.88813	0.0267254
5	ko00941	Flavonoid biosynthesis	3	30	0.926899	0.643053
5	ko00945	Stilbenoid, diarylheptanoid and gingerol biosynthesis	2	23	0.805999	0.727027
5	ko00943	Isoflavonoid biosynthesis	3	17	1.6357	0.275433
5	ko00240	Pyrimidine metabolism	3	57	0.487842	0.95434
5	ko03020	RNA polymerase	8	46	1.612	0.116194
5	ko03060	Protein export	5	36	1.28736	0.346762
5	ko00920	Sulfur metabolism	5	27	1.71648	0.159175
5	ko00515	Mannose type O-glycan biosynthesis	2	6	3.08966	0.130012
5	ko00400	Phenylalanine, tyrosine and tryptophan biosynthesis	1	28	0.331035	0.95951
5	ko00740	Riboflavin metabolism	2	17	1.09047	0.561617
5	ko00510	N-Glycan biosynthesis	2	31	0.598	0.862991
5	ko00909	Sesquiterpenoid and triterpenoid biosynthesis	1	8	1.15862	0.599101
5	ko00402	Benzoxazinoid biosynthesis	2	22	0.842636	0.703693
5	ko03450	Non-homologous end-joining	2	8	2.31725	0.210569
5	ko00250	Alanine, aspartate and glutamate metabolism	3	32	0.868968	0.686834
5	ko00470	D-Amino acid metabolism	1	6	1.54483	0.496098
5	ko00071	Fatty acid degradation	2	34	0.545235	0.895488
5	ko00030	Pentose phosphate pathway	1	50	0.18538	0.996789
5	ko00902	Monoterpenoid biosynthesis	1	23	0.403	0.928104
5	ko00020	Citrate cycle (TCA cycle)	3	31	0.896999	0.665464
5	ko00480	Glutathione metabolism	3	66	0.421318	0.979107
5	ko00310	Lysine degradation	2	30	0.617933	0.850247
5	ko00524	Neomycin, kanamycin and gentamicin biosynthesis	2	9	2.05978	0.252475
5	ko00908	Zeatin biosynthesis	1	10	0.926899	0.681084
5	ko00640	Propanoate metabolism	2	22	0.842636	0.703693
5	ko00340	Histidine metabolism	2	15	1.23587	0.492569
5	ko00220	Arginine biosynthesis	1	16	0.579312	0.839557
5	ko00670	One carbon pool by folate	1	20	0.46345	0.898566
5	ko00195	Photosynthesis	2	65	0.2852	0.994913
5	ko00280	Valine, leucine and isoleucine degradation	2	35	0.529657	0.904622
2	ko04141	Protein processing in endoplasmic reticulum	18	183	0.705882	0.964279
2	ko04016	MAPK signaling pathway - plant	35	265	0.947836	0.665571
2	ko04075	Plant hormone signal transduction	46	219	1.50739	0.00214529
2	ko00010	Glycolysis / Gluconeogenesis	19	101	1.35003	0.10222
2	ko00030	Pentose phosphate pathway	9	50	1.29176	0.255071
2	ko00051	Fructose and mannose metabolism	7	46	1.09207	0.464242
2	ko00710	Carbon fixation in photosynthetic organisms	18	68	1.89965	0.00435607
2	ko01100	Metabolic pathways	315	1947	1.16106	9.38783e-05
2	ko01110	Biosynthesis of secondary metabolites	173	1049	1.18354	0.00411582
2	ko01200	Carbon metabolism	41	226	1.30193	0.0413141
2	ko03050	Proteasome	5	51	0.703576	0.85778
2	ko00860	Porphyrin metabolism	16	58	1.97972	0.00453118
2	ko01240	Biosynthesis of cofactors	29	198	1.0511	0.415641
2	ko00750	Vitamin B6 metabolism	8	18	3.18954	0.00163695
2	ko00196	Photosynthesis - antenna proteins	12	28	3.07563	0.000173171
2	ko00500	Starch and sucrose metabolism	13	112	0.832983	0.802432
2	ko00460	Cyanoamino acid metabolism	6	52	0.828054	0.751086
2	ko00999	Podophyllotoxin biosynthesis	26	106	1.76027	0.00223573
2	ko04120	Ubiquitin mediated proteolysis	13	160	0.583088	0.99218
2	ko04626	Plant-pathogen interaction	68	424	1.15094	0.108733
2	ko03040	Spliceosome	15	134	0.803336	0.855773
2	ko02010	ABC transporters	10	76	0.944272	0.628995
2	ko03008	Ribosome biogenesis in eukaryotes	10	113	0.635086	0.963818
2	ko00230	Purine metabolism	14	102	0.985006	0.568962
2	ko00232	Caffeine metabolism	2	4	3.58824	0.0959071
2	ko01232	Nucleotide metabolism	9	67	0.964004	0.601764
2	ko04146	Peroxisome	15	63	1.70868	0.0234888
2	ko03010	Ribosome	9	238	0.271379	1
2	ko00250	Alanine, aspartate and glutamate metabolism	7	32	1.56985	0.147741
2	ko00260	Glycine, serine and threonine metabolism	9	62	1.04175	0.503012
2	ko00630	Glyoxylate and dicarboxylate metabolism	15	64	1.68199	0.0268812
2	ko03020	RNA polymerase	4	46	0.624041	0.900674
2	ko00910	Nitrogen metabolism	5	20	1.79412	0.134993
2	ko03018	RNA degradation	6	61	0.705882	0.871323
2	ko00564	Glycerophospholipid metabolism	6	73	0.589847	0.95296
2	ko00592	alpha-Linolenic acid metabolism	6	54	0.797386	0.783276
2	ko00900	Terpenoid backbone biosynthesis	7	27	1.86057	0.0713015
2	ko04136	Autophagy - other	2	18	0.797386	0.737813
2	ko00561	Glycerolipid metabolism	5	40	0.897059	0.673027
2	ko04712	Circadian rhythm - plant	25	91	1.97156	0.000462263
2	ko00402	Benzoxazinoid biosynthesis	3	22	0.97861	0.609462
2	ko00195	Photosynthesis	36	65	3.97466	2.9105e-15
2	ko00740	Riboflavin metabolism	3	17	1.26644	0.42936
2	ko00790	Folate biosynthesis	3	20	1.07647	0.541962
2	ko00062	Fatty acid elongation	2	10	1.43529	0.416072
2	ko00514	Other types of O-glycan biosynthesis	4	28	1.02521	0.561209
2	ko00908	Zeatin biosynthesis	2	10	1.43529	0.416072
2	ko00590	Arachidonic acid metabolism	4	23	1.24808	0.401775
2	ko00601	Glycosphingolipid biosynthesis - lacto and neolacto series	2	2	7.17647	0.0193902
2	ko00603	Glycosphingolipid biosynthesis - globo and isoglobo series	3	8	2.69118	0.0878884
2	ko03440	Homologous recombination	10	77	0.932009	0.646036
2	ko01230	Biosynthesis of amino acids	19	196	0.695678	0.973003
2	ko03015	mRNA surveillance pathway	7	55	0.913369	0.661851
2	ko03250	Viral life cycle - HIV-1	5	33	1.08734	0.495201
2	ko00904	Gibberellin biosynthesis	5	10	3.58824	0.00710991
2	ko00480	Glutathione metabolism	11	66	1.19608	0.308876
2	ko00902	Monoterpenoid biosynthesis	12	23	3.74425	1.50271e-05
2	ko00052	Galactose metabolism	9	54	1.19608	0.335497
2	ko00520	Amino sugar and nucleotide sugar metabolism	9	105	0.615126	0.966782
2	ko01250	Biosynthesis of nucleotide sugars	7	85	0.591003	0.962494
2	ko00906	Carotenoid biosynthesis	15	24	4.48529	4.79316e-08
2	ko03013	Nucleocytoplasmic transport	5	82	0.43759	0.992789
2	ko00730	Thiamine metabolism	4	23	1.24808	0.401775
2	ko00950	Isoquinoline alkaloid biosynthesis	10	95	0.755418	0.871007
2	ko00360	Phenylalanine metabolism	7	39	1.28808	0.295986
2	ko00071	Fatty acid degradation	7	34	1.47751	0.186083
2	ko00350	Tyrosine metabolism	4	30	0.956863	0.618234
2	ko00620	Pyruvate metabolism	7	47	1.06884	0.487995
2	ko03083	Polycomb repressive complex	7	63	0.797386	0.794451
2	ko00190	Oxidative phosphorylation	12	98	0.878752	0.730656
2	ko00073	Cutin, suberine and wax biosynthesis	7	22	2.28342	0.0253231
2	ko00053	Ascorbate and aldarate metabolism	4	50	0.574118	0.932474
2	ko00940	Phenylpropanoid biosynthesis	5	76	0.472136	0.986453
2	ko04814	Motor proteins	5	51	0.703576	0.85778
2	ko00040	Pentose and glucuronate interconversions	10	49	1.46459	0.135132
2	ko00380	Tryptophan metabolism	7	37	1.35771	0.250091
2	ko00130	Ubiquinone and other terpenoid-quinone biosynthesis	7	24	2.09314	0.0401373
2	ko03030	DNA replication	8	59	0.973081	0.591076
2	ko04144	Endocytosis	13	137	0.680979	0.956517
2	ko00240	Pyrimidine metabolism	6	57	0.755418	0.825505
2	ko00760	Nicotinate and nicotinamide metabolism	1	17	0.422145	0.922379
2	ko00943	Isoflavonoid biosynthesis	2	17	0.844291	0.707855
2	ko00970	Aminoacyl-tRNA biosynthesis	3	53	0.406215	0.984369
2	ko00562	Inositol phosphate metabolism	4	55	0.521925	0.95917
2	ko00901	Indole alkaloid biosynthesis	1	16	0.448529	0.90976
2	ko03060	Protein export	3	36	0.598039	0.895739
2	ko00945	Stilbenoid, diarylheptanoid and gingerol biosynthesis	2	23	0.624041	0.85094
2	ko00410	beta-Alanine metabolism	2	24	0.598039	0.867391
2	ko00640	Propanoate metabolism	3	22	0.97861	0.609462
2	ko01040	Biosynthesis of unsaturated fatty acids	1	10	0.717647	0.777365
2	ko01212	Fatty acid metabolism	4	44	0.652406	0.880282
2	ko00270	Cysteine and methionine metabolism	6	67	0.642669	0.920941
2	ko00020	Citrate cycle (TCA cycle)	1	31	0.231499	0.990615
2	ko00511	Other glycan degradation	3	17	1.26644	0.42936
2	ko00531	Glycosaminoglycan degradation	6	23	1.87212	0.0896416
2	ko00600	Sphingolipid metabolism	3	28	0.768908	0.76971
2	ko00604	Glycosphingolipid biosynthesis - ganglio series	2	9	1.59477	0.363402
2	ko00280	Valine, leucine and isoleucine degradation	3	35	0.615126	0.884371
2	ko00920	Sulfur metabolism	6	27	1.59477	0.164025
2	ko03430	Mismatch repair	7	49	1.02521	0.534487
2	ko00785	Lipoic acid metabolism	2	15	0.956863	0.639399
2	ko00510	N-Glycan biosynthesis	1	31	0.231499	0.990615
2	ko00513	Various types of N-glycan biosynthesis	3	29	0.742394	0.790411
2	ko00330	Arginine and proline metabolism	3	21	1.02521	0.576555
2	ko03410	Base excision repair	1	45	0.159477	0.998873
2	ko00941	Flavonoid biosynthesis	3	30	0.717647	0.809541
2	ko00563	Glycosylphosphatidylinositol (GPI)-anchor biosynthesis	1	14	0.512605	0.878047
2	ko00670	One carbon pool by folate	2	20	0.717647	0.789903
2	ko03082	ATP-dependent chromatin remodeling	1	61	0.117647	0.999901
2	ko00543	Exopolysaccharide biosynthesis	2	11	1.30481	0.466448
2	ko00944	Flavone and flavonol biosynthesis	2	3	4.78431	0.0527817
2	ko00300	Lysine biosynthesis	1	6	1.19608	0.593797
2	ko04070	Phosphatidylinositol signaling system	1	44	0.163102	0.998689
2	ko00942	Anthocyanin biosynthesis	2	6	2.39216	0.198692
2	ko03420	Nucleotide excision repair	4	65	0.441629	0.985906
2	ko00261	Monobactam biosynthesis	1	5	1.43529	0.527946
2	ko00450	Selenocompound metabolism	1	13	0.552036	0.858236
2	ko00565	Ether lipid metabolism	1	17	0.422145	0.922379
2	ko00340	Histidine metabolism	2	15	0.956863	0.639399
2	ko00400	Phenylalanine, tyrosine and tryptophan biosynthesis	1	28	0.256303	0.985232
2	ko00220	Arginine biosynthesis	2	16	0.897059	0.67509
2	ko00061	Fatty acid biosynthesis	2	26	0.552036	0.895396
2	ko00310	Lysine degradation	1	30	0.239216	0.989084
2	ko00591	Linoleic acid metabolism	1	12	0.598039	0.835213
1	ko00510	N-Glycan biosynthesis	2	31	0.605459	0.858061
1	ko01100	Metabolic pathways	188	1947	0.906167	0.974443
1	ko04075	Plant hormone signal transduction	19	219	0.81419	0.862622
1	ko03010	Ribosome	25	238	0.985779	0.56395
1	ko03060	Protein export	3	36	0.782051	0.754324
1	ko03013	Nucleocytoplasmic transport	24	82	2.74672	2.27987e-06
1	ko03040	Spliceosome	18	134	1.26062	0.178145
1	ko03440	Homologous recombination	9	77	1.0969	0.437664
1	ko00190	Oxidative phosphorylation	12	98	1.14914	0.349673
1	ko00220	Arginine biosynthesis	4	16	2.34615	0.0822665
1	ko00230	Purine metabolism	10	102	0.92006	0.659241
1	ko00940	Phenylpropanoid biosynthesis	4	76	0.493927	0.968579
1	ko00941	Flavonoid biosynthesis	3	30	0.938462	0.63433
1	ko00945	Stilbenoid, diarylheptanoid and gingerol biosynthesis	3	23	1.22408	0.450269
1	ko01110	Biosynthesis of secondary metabolites	86	1049	0.769377	0.998947
1	ko00196	Photosynthesis - antenna proteins	6	28	2.01099	0.0702236
1	ko04016	MAPK signaling pathway - plant	25	265	0.885341	0.775529
1	ko04626	Plant-pathogen interaction	49	424	1.08454	0.287357
1	ko04145	Phagosome	12	53	2.12482	0.00840484
1	ko04814	Motor proteins	7	51	1.28808	0.297769
1	ko04130	SNARE interactions in vesicular transport	3	15	1.87692	0.209636
1	ko03083	Polycomb repressive complex	9	63	1.34066	0.22371
1	ko00380	Tryptophan metabolism	3	37	0.760915	0.770893
1	ko00450	Selenocompound metabolism	2	13	1.44379	0.410647
1	ko00970	Aminoacyl-tRNA biosynthesis	7	53	1.23948	0.333404
1	ko03082	ATP-dependent chromatin remodeling	11	61	1.69231	0.0547528
1	ko03015	mRNA surveillance pathway	10	55	1.70629	0.0622477
1	ko00270	Cysteine and methionine metabolism	8	67	1.12055	0.423123
1	ko01230	Biosynthesis of amino acids	22	196	1.05338	0.431229
1	ko00240	Pyrimidine metabolism	5	57	0.823212	0.741618
1	ko01232	Nucleotide metabolism	3	67	0.420207	0.979373
1	ko01240	Biosynthesis of cofactors	23	198	1.09013	0.361258
1	ko00010	Glycolysis / Gluconeogenesis	6	101	0.557502	0.965999
1	ko00710	Carbon fixation in photosynthetic organisms	9	68	1.24208	0.296538
1	ko01200	Carbon metabolism	22	226	0.913547	0.709905
1	ko04120	Ubiquitin mediated proteolysis	17	160	0.997115	0.544451
1	ko00051	Fructose and mannose metabolism	3	46	0.61204	0.882255
1	ko00562	Inositol phosphate metabolism	8	55	1.36503	0.227013
1	ko03008	Ribosome biogenesis in eukaryotes	17	113	1.41184	0.0885541
1	ko04141	Protein processing in endoplasmic reticulum	14	183	0.717949	0.934379
1	ko00073	Cutin, suberine and wax biosynthesis	2	22	0.853147	0.696876
1	ko00950	Isoquinoline alkaloid biosynthesis	9	95	0.889069	0.69653
1	ko00402	Benzoxazinoid biosynthesis	1	22	0.426573	0.916669
1	ko00999	Podophyllotoxin biosynthesis	6	106	0.531205	0.976056
1	ko00330	Arginine and proline metabolism	4	21	1.78755	0.178649
1	ko00260	Glycine, serine and threonine metabolism	4	62	0.605459	0.90953
1	ko04146	Peroxisome	4	63	0.595849	0.915827
1	ko00960	Tropane, piperidine and pyridine alkaloid biosynthesis	1	11	0.853147	0.710865
1	ko00195	Photosynthesis	10	65	1.44379	0.14865
1	ko00920	Sulfur metabolism	2	27	0.695157	0.799446
1	ko00030	Pentose phosphate pathway	8	50	1.50154	0.157213
1	ko00460	Cyanoamino acid metabolism	4	52	0.721893	0.820196
1	ko00130	Ubiquinone and other terpenoid-quinone biosynthesis	3	24	1.17308	0.479077
1	ko00053	Ascorbate and aldarate metabolism	3	50	0.563077	0.913997
1	ko00250	Alanine, aspartate and glutamate metabolism	4	32	1.17308	0.449013
1	ko00650	Butanoate metabolism	3	17	1.65611	0.269051
1	ko02010	ABC transporters	7	76	0.864372	0.714719
1	ko00563	Glycosylphosphatidylinositol (GPI)-anchor biosynthesis	2	14	1.34066	0.448899
1	ko04070	Phosphatidylinositol signaling system	9	44	1.91958	0.0391675
1	ko00966	Glucosinolate biosynthesis	2	5	3.75385	0.0911289
1	ko01210	2-Oxocarboxylic acid metabolism	7	31	2.11911	0.0407141
1	ko03410	Base excision repair	9	45	1.87692	0.044538
1	ko00630	Glyoxylate and dicarboxylate metabolism	5	64	0.733173	0.827268
1	ko00860	Porphyrin metabolism	6	58	0.970822	0.594392
1	ko00590	Arachidonic acid metabolism	1	23	0.408027	0.925592
1	ko00543	Exopolysaccharide biosynthesis	1	11	0.853147	0.710865
1	ko00785	Lipoic acid metabolism	1	15	0.625641	0.816011
1	ko00071	Fatty acid degradation	2	34	0.552036	0.891261
1	ko00350	Tyrosine metabolism	3	30	0.938462	0.63433
1	ko00620	Pyruvate metabolism	4	47	0.798691	0.753321
1	ko00511	Other glycan degradation	3	17	1.65611	0.269051
1	ko00513	Various types of N-glycan biosynthesis	2	29	0.647215	0.831029
1	ko00520	Amino sugar and nucleotide sugar metabolism	6	105	0.536264	0.974296
1	ko00531	Glycosaminoglycan degradation	2	23	0.816054	0.720362
1	ko00600	Sphingolipid metabolism	3	28	1.00549	0.586301
1	ko00603	Glycosphingolipid biosynthesis - globo and isoglobo series	2	8	2.34615	0.206525
1	ko00604	Glycosphingolipid biosynthesis - ganglio series	1	9	1.04274	0.637602
1	ko04144	Endocytosis	9	137	0.616508	0.964227
1	ko00500	Starch and sucrose metabolism	6	112	0.502747	0.984479
1	ko00910	Nitrogen metabolism	3	20	1.40769	0.360568
1	ko03050	Proteasome	7	51	1.28808	0.297769
1	ko00592	alpha-Linolenic acid metabolism	1	54	0.173789	0.997807
1	ko03030	DNA replication	7	59	1.11343	0.442364
1	ko03420	Nucleotide excision repair	6	65	0.866272	0.70576
1	ko03430	Mismatch repair	6	49	1.14914	0.424987
1	ko00943	Isoflavonoid biosynthesis	2	17	1.10407	0.554535
1	ko00100	Steroid biosynthesis	2	20	0.938462	0.645029
1	ko00480	Glutathione metabolism	5	66	0.710956	0.847029
1	ko00020	Citrate cycle (TCA cycle)	4	31	1.21092	0.424209
1	ko03250	Viral life cycle - HIV-1	6	33	1.70629	0.13231
1	ko00564	Glycerophospholipid metabolism	2	73	0.257113	0.997537
1	ko03018	RNA degradation	5	61	0.769231	0.793815
1	ko00561	Glycerolipid metabolism	4	40	0.938462	0.630002
1	ko00052	Galactose metabolism	6	54	1.04274	0.521849
1	ko04712	Circadian rhythm - plant	8	91	0.825021	0.768802
1	ko00730	Thiamine metabolism	4	23	1.63211	0.224597
1	ko00905	Brassinosteroid biosynthesis	1	5	1.87692	0.430861
1	ko00061	Fatty acid biosynthesis	3	26	1.08284	0.53443
1	ko00780	Biotin metabolism	1	7	1.34066	0.545823
1	ko01212	Fatty acid metabolism	4	44	0.853147	0.70482
1	ko01250	Biosynthesis of nucleotide sugars	4	85	0.441629	0.984796
1	ko00400	Phenylalanine, tyrosine and tryptophan biosynthesis	4	28	1.34066	0.348553
1	ko00900	Terpenoid backbone biosynthesis	2	27	0.695157	0.799446
1	ko00760	Nicotinate and nicotinamide metabolism	3	17	1.65611	0.269051
1	ko03022	Basal transcription factors	4	31	1.21092	0.424209
1	ko00360	Phenylalanine metabolism	3	39	0.721893	0.801291
1	ko00965	Betalain biosynthesis	2	10	1.87692	0.289361
1	ko00750	Vitamin B6 metabolism	1	18	0.521368	0.868949
1	ko00410	beta-Alanine metabolism	2	24	0.782051	0.742297
1	ko00430	Taurine and hypotaurine metabolism	1	2	4.69231	0.201781
1	ko03020	RNA polymerase	4	46	0.816054	0.737875
1	ko04136	Autophagy - other	2	18	1.04274	0.58642
1	ko00040	Pentose and glucuronate interconversions	1	49	0.191523	0.996121
1	ko00901	Indole alkaloid biosynthesis	1	16	0.586538	0.835682
1	ko00470	D-Amino acid metabolism	1	6	1.5641	0.491574
1	ko00670	One carbon pool by folate	1	20	0.469231	0.895493
1	ko00062	Fatty acid elongation	3	10	2.81538	0.0817147
1	ko01040	Biosynthesis of unsaturated fatty acids	2	10	1.87692	0.289361
1	ko00310	Lysine degradation	1	30	0.312821	0.96635
1	ko00514	Other types of O-glycan biosynthesis	1	28	0.335165	0.957781
1	ko00740	Riboflavin metabolism	1	17	0.552036	0.853253
1	ko00280	Valine, leucine and isoleucine degradation	3	35	0.804396	0.736804
1	ko00640	Propanoate metabolism	1	22	0.426573	0.916669
1	ko00942	Anthocyanin biosynthesis	1	6	1.5641	0.491574
1	ko00908	Zeatin biosynthesis	1	10	0.938462	0.676295
1	ko00290	Valine, leucine and isoleucine biosynthesis	1	9	1.04274	0.637602
7	ko00051	Fructose and mannose metabolism	4	46	0.866494	0.692129
7	ko00520	Amino sugar and nucleotide sugar metabolism	14	105	1.32862	0.164012
7	ko01100	Metabolic pathways	186	1947	0.951942	0.838707
7	ko01110	Biosynthesis of secondary metabolites	99	1049	0.940423	0.785558
7	ko01240	Biosynthesis of cofactors	18	198	0.90588	0.709884
7	ko01250	Biosynthesis of nucleotide sugars	10	85	1.17232	0.346749
7	ko00053	Ascorbate and aldarate metabolism	8	50	1.59435	0.122771
7	ko00480	Glutathione metabolism	10	66	1.5098	0.120367
7	ko03022	Basal transcription factors	4	31	1.28577	0.378772
7	ko03420	Nucleotide excision repair	8	65	1.22642	0.326027
7	ko00905	Brassinosteroid biosynthesis	2	5	3.98587	0.0818804
7	ko04626	Plant-pathogen interaction	43	424	1.01057	0.496052
7	ko00240	Pyrimidine metabolism	7	57	1.22373	0.345867
7	ko01232	Nucleotide metabolism	9	67	1.33854	0.225617
7	ko00040	Pentose and glucuronate interconversions	10	49	2.03361	0.0213488
7	ko04141	Protein processing in endoplasmic reticulum	26	183	1.41575	0.0413023
7	ko00270	Cysteine and methionine metabolism	4	67	0.594906	0.915806
7	ko00999	Podophyllotoxin biosynthesis	2	106	0.188013	0.999845
7	ko01230	Biosynthesis of amino acids	22	196	1.11848	0.319735
7	ko04016	MAPK signaling pathway - plant	23	265	0.864859	0.80417
7	ko00190	Oxidative phosphorylation	13	98	1.32185	0.17998
7	ko04075	Plant hormone signal transduction	15	219	0.682512	0.963365
7	ko00360	Phenylalanine metabolism	3	39	0.766514	0.765586
7	ko00940	Phenylpropanoid biosynthesis	16	76	2.09783	0.00297548
7	ko03410	Base excision repair	5	45	1.10719	0.476477
7	ko03010	Ribosome	25	238	1.04671	0.435506
7	ko00860	Porphyrin metabolism	3	58	0.515414	0.940345
7	ko00350	Tyrosine metabolism	4	30	1.32862	0.355
7	ko00950	Isoquinoline alkaloid biosynthesis	6	95	0.629348	0.926183
7	ko00470	D-Amino acid metabolism	1	6	1.66078	0.47001
7	ko03082	ATP-dependent chromatin remodeling	14	61	2.28698	0.00229975
7	ko03060	Protein export	9	36	2.49117	0.00760104
7	ko00965	Betalain biosynthesis	1	10	0.996468	0.653079
7	ko00562	Inositol phosphate metabolism	5	55	0.90588	0.659431
7	ko04070	Phosphatidylinositol signaling system	3	44	0.67941	0.832844
7	ko04144	Endocytosis	15	137	1.09102	0.400774
7	ko00514	Other types of O-glycan biosynthesis	6	28	2.13529	0.0552283
7	ko04120	Ubiquitin mediated proteolysis	24	160	1.4947	0.0278106
7	ko00561	Glycerolipid metabolism	5	40	1.24558	0.373822
7	ko00564	Glycerophospholipid metabolism	11	73	1.50153	0.109915
7	ko00515	Mannose type O-glycan biosynthesis	2	6	3.32156	0.114854
7	ko00513	Various types of N-glycan biosynthesis	4	29	1.37444	0.331225
7	ko00230	Purine metabolism	9	102	0.879236	0.708592
7	ko04146	Peroxisome	8	63	1.26536	0.295197
7	ko00061	Fatty acid biosynthesis	3	26	1.14977	0.492333
7	ko01212	Fatty acid metabolism	4	44	0.90588	0.657456
7	ko04145	Phagosome	6	53	1.12808	0.442882
7	ko00260	Glycine, serine and threonine metabolism	5	62	0.803603	0.759948
7	ko01200	Carbon metabolism	19	226	0.837739	0.828321
7	ko04712	Circadian rhythm - plant	7	91	0.766514	0.822012
7	ko03083	Polycomb repressive complex	2	63	0.316339	0.990097
7	ko03430	Mismatch repair	4	49	0.813443	0.739332
7	ko03250	Viral life cycle - HIV-1	3	33	0.90588	0.657726
7	ko00500	Starch and sucrose metabolism	13	112	1.15661	0.331809
7	ko00943	Isoflavonoid biosynthesis	1	17	0.586158	0.834898
7	ko00941	Flavonoid biosynthesis	7	30	2.32509	0.0258396
7	ko00945	Stilbenoid, diarylheptanoid and gingerol biosynthesis	4	23	1.73299	0.194007
7	ko03018	RNA degradation	9	61	1.4702	0.153183
7	ko00020	Citrate cycle (TCA cycle)	4	31	1.28577	0.378772
7	ko01210	2-Oxocarboxylic acid metabolism	3	31	0.964324	0.614701
7	ko00030	Pentose phosphate pathway	4	50	0.797174	0.753795
7	ko03030	DNA replication	9	59	1.52004	0.131994
7	ko00902	Monoterpenoid biosynthesis	1	23	0.433247	0.912719
7	ko00563	Glycosylphosphatidylinositol (GPI)-anchor biosynthesis	1	14	0.711763	0.773002
7	ko00380	Tryptophan metabolism	4	37	1.07726	0.516999
7	ko00071	Fatty acid degradation	2	34	0.586158	0.869455
7	ko04814	Motor proteins	7	51	1.3677	0.247108
7	ko00908	Zeatin biosynthesis	3	10	2.9894	0.070592
7	ko00402	Benzoxazinoid biosynthesis	1	22	0.45294	0.90293
7	ko00280	Valine, leucine and isoleucine degradation	2	35	0.56941	0.879896
7	ko00410	beta-Alanine metabolism	2	24	0.83039	0.71023
7	ko00640	Propanoate metabolism	3	22	1.35882	0.382245
7	ko03008	Ribosome biogenesis in eukaryotes	7	113	0.617281	0.94595
7	ko03440	Homologous recombination	5	77	0.647057	0.898182
7	ko03013	Nucleocytoplasmic transport	6	82	0.729123	0.845385
7	ko00770	Pantothenate and CoA biosynthesis	4	23	1.73299	0.194007
7	ko01040	Biosynthesis of unsaturated fatty acids	1	10	0.996468	0.653079
7	ko00630	Glyoxylate and dicarboxylate metabolism	3	64	0.467094	0.962753
7	ko00531	Glycosaminoglycan degradation	4	23	1.73299	0.194007
7	ko00904	Gibberellin biosynthesis	1	10	0.996468	0.653079
7	ko04130	SNARE interactions in vesicular transport	2	15	1.32862	0.453087
7	ko00592	alpha-Linolenic acid metabolism	6	54	1.10719	0.461296
7	ko03020	RNA polymerase	4	46	0.866494	0.692129
7	ko00130	Ubiquinone and other terpenoid-quinone biosynthesis	1	24	0.415195	0.921523
7	ko03040	Spliceosome	7	134	0.520543	0.985513
7	ko00710	Carbon fixation in photosynthetic organisms	4	68	0.586158	0.921363
7	ko00400	Phenylalanine, tyrosine and tryptophan biosynthesis	4	28	1.42353	0.307539
7	ko02010	ABC transporters	5	76	0.655571	0.891761
7	ko00600	Sphingolipid metabolism	4	28	1.42353	0.307539
7	ko00290	Valine, leucine and isoleucine biosynthesis	2	9	2.21437	0.226305
7	ko00780	Biotin metabolism	1	7	1.42353	0.523268
7	ko00460	Cyanoamino acid metabolism	1	52	0.191628	0.996043
7	ko00310	Lysine degradation	4	30	1.32862	0.355
7	ko00960	Tropane, piperidine and pyridine alkaloid biosynthesis	2	11	1.81176	0.304155
7	ko00900	Terpenoid backbone biosynthesis	1	27	0.369062	0.942964
7	ko00901	Indole alkaloid biosynthesis	1	16	0.622792	0.816409
7	ko00052	Galactose metabolism	2	54	0.369062	0.97731
7	ko00511	Other glycan degradation	2	17	1.17232	0.520573
7	ko00604	Glycosphingolipid biosynthesis - ganglio series	2	9	2.21437	0.226305
7	ko00970	Aminoacyl-tRNA biosynthesis	1	53	0.188013	0.996445
7	ko00100	Steroid biosynthesis	1	20	0.498234	0.879944
7	ko03050	Proteasome	3	51	0.586158	0.898782
7	ko00010	Glycolysis / Gluconeogenesis	9	101	0.887942	0.69733
7	ko00620	Pyruvate metabolism	4	47	0.848058	0.708504
7	ko00510	N-Glycan biosynthesis	3	31	0.964324	0.614701
7	ko00220	Arginine biosynthesis	1	16	0.622792	0.816409
7	ko00785	Lipoic acid metabolism	1	15	0.664312	0.795853
7	ko00650	Butanoate metabolism	1	17	0.586158	0.834898
7	ko03450	Non-homologous end-joining	1	8	1.24558	0.571184
7	ko00330	Arginine and proline metabolism	3	21	1.42353	0.353718
7	ko00740	Riboflavin metabolism	2	17	1.17232	0.520573
7	ko00906	Carotenoid biosynthesis	1	24	0.415195	0.921523
7	ko00730	Thiamine metabolism	1	23	0.433247	0.912719
7	ko00543	Exopolysaccharide biosynthesis	1	11	0.90588	0.687971
7	ko00920	Sulfur metabolism	1	27	0.369062	0.942964
7	ko00261	Monobactam biosynthesis	1	5	1.99294	0.410818
7	ko00300	Lysine biosynthesis	1	6	1.66078	0.47001
7	ko00250	Alanine, aspartate and glutamate metabolism	1	32	0.311396	0.966508
7	ko00590	Arachidonic acid metabolism	1	23	0.433247	0.912719
7	ko00790	Folate biosynthesis	1	20	0.498234	0.879944
8	ko04141	Protein processing in endoplasmic reticulum	10	183	0.775681	0.841952
8	ko04146	Peroxisome	4	63	0.901268	0.65794
8	ko02010	ABC transporters	10	76	1.86776	0.0390408
8	ko04626	Plant-pathogen interaction	24	424	0.803489	0.900907
8	ko04016	MAPK signaling pathway - plant	12	265	0.642791	0.968434
8	ko00860	Porphyrin metabolism	15	58	3.67111	6.92368e-06
8	ko01100	Metabolic pathways	175	1947	1.27587	6.46269e-06
8	ko01110	Biosynthesis of secondary metabolites	99	1049	1.33966	0.000494084
8	ko03018	RNA degradation	6	61	1.39623	0.257562
8	ko00010	Glycolysis / Gluconeogenesis	9	101	1.2649	0.280144
8	ko04130	SNARE interactions in vesicular transport	1	15	0.946331	0.666311
8	ko04120	Ubiquitin mediated proteolysis	4	160	0.354874	0.997193
8	ko00480	Glutathione metabolism	9	66	1.93568	0.0401628
8	ko00300	Lysine biosynthesis	2	6	4.73166	0.0614119
8	ko00470	D-Amino acid metabolism	1	6	2.36583	0.355038
8	ko01230	Biosynthesis of amino acids	20	196	1.44847	0.0576147
8	ko03010	Ribosome	13	238	0.775355	0.86886
8	ko00900	Terpenoid backbone biosynthesis	2	27	1.05148	0.576937
8	ko00260	Glycine, serine and threonine metabolism	7	62	1.60266	0.143514
8	ko00270	Cysteine and methionine metabolism	5	67	1.05933	0.514866
8	ko00750	Vitamin B6 metabolism	4	18	3.15444	0.0336278
8	ko01200	Carbon metabolism	17	226	1.06776	0.425459
8	ko01240	Biosynthesis of cofactors	18	198	1.29045	0.156227
8	ko00562	Inositol phosphate metabolism	5	55	1.29045	0.345438
8	ko04070	Phosphatidylinositol signaling system	3	44	0.967839	0.608612
8	ko03013	Nucleocytoplasmic transport	2	82	0.346219	0.982644
8	ko00730	Thiamine metabolism	2	23	1.23435	0.489329
8	ko04075	Plant hormone signal transduction	15	219	0.972258	0.586173
8	ko00620	Pyruvate metabolism	1	47	0.302021	0.968309
8	ko00710	Carbon fixation in photosynthetic organisms	8	68	1.67	0.103019
8	ko00195	Photosynthesis	13	65	2.83899	0.00047543
8	ko00310	Lysine degradation	3	30	1.4195	0.355057
8	ko03082	ATP-dependent chromatin remodeling	1	61	0.232704	0.988748
8	ko00564	Glycerophospholipid metabolism	7	73	1.36116	0.252933
8	ko00565	Ether lipid metabolism	3	17	2.50499	0.113054
8	ko04144	Endocytosis	7	137	0.72529	0.859774
8	ko00053	Ascorbate and aldarate metabolism	4	50	1.1356	0.472839
8	ko04712	Circadian rhythm - plant	17	91	2.65181	0.000159524
8	ko03060	Protein export	1	36	0.394305	0.928675
8	ko00460	Cyanoamino acid metabolism	6	52	1.63788	0.156492
8	ko00630	Glyoxylate and dicarboxylate metabolism	6	64	1.33078	0.294625
8	ko00670	One carbon pool by folate	4	20	2.83899	0.0476815
8	ko03410	Base excision repair	1	45	0.315444	0.963267
8	ko03008	Ribosome biogenesis in eukaryotes	7	113	0.879334	0.693688
8	ko00785	Lipoic acid metabolism	1	15	0.946331	0.666311
8	ko00230	Purine metabolism	10	102	1.39166	0.179284
8	ko00261	Monobactam biosynthesis	1	5	2.83899	0.3061
8	ko00450	Selenocompound metabolism	2	13	2.18384	0.231899
8	ko00920	Sulfur metabolism	5	27	2.6287	0.037575
8	ko00061	Fatty acid biosynthesis	3	26	1.63788	0.275858
8	ko01040	Biosynthesis of unsaturated fatty acids	1	10	1.4195	0.518706
8	ko01212	Fatty acid metabolism	4	44	1.29045	0.375856
8	ko00240	Pyrimidine metabolism	4	57	0.996138	0.578008
8	ko00410	beta-Alanine metabolism	1	24	0.591457	0.827593
8	ko00770	Pantothenate and CoA biosynthesis	2	23	1.23435	0.489329
8	ko00943	Isoflavonoid biosynthesis	1	17	0.834998	0.711821
8	ko00196	Photosynthesis - antenna proteins	1	28	0.506963	0.8715
8	ko00906	Carotenoid biosynthesis	3	24	1.77437	0.236888
8	ko00520	Amino sugar and nucleotide sugar metabolism	5	105	0.675951	0.872553
8	ko01250	Biosynthesis of nucleotide sugars	5	85	0.834998	0.725606
8	ko00402	Benzoxazinoid biosynthesis	2	22	1.29045	0.465716
8	ko00999	Podophyllotoxin biosynthesis	5	106	0.669574	0.877722
8	ko00561	Glycerolipid metabolism	5	40	1.77437	0.14729
8	ko01232	Nucleotide metabolism	5	67	1.05933	0.514866
8	ko00941	Flavonoid biosynthesis	1	30	0.473166	0.889074
8	ko00910	Nitrogen metabolism	3	20	2.12925	0.162831
8	ko00380	Tryptophan metabolism	3	37	1.15094	0.489339
8	ko00940	Phenylpropanoid biosynthesis	4	76	0.747104	0.793911
8	ko03015	mRNA surveillance pathway	1	55	0.25809	0.982455
8	ko00330	Arginine and proline metabolism	2	21	1.3519	0.441471
8	ko00360	Phenylalanine metabolism	3	39	1.09192	0.525278
8	ko00500	Starch and sucrose metabolism	17	112	2.15459	0.00191186
8	ko00030	Pentose phosphate pathway	5	50	1.4195	0.274728
8	ko00051	Fructose and mannose metabolism	5	46	1.54293	0.220697
8	ko04136	Autophagy - other	2	18	1.57722	0.365391
8	ko03030	DNA replication	1	59	0.240593	0.986951
8	ko03430	Mismatch repair	3	49	0.86908	0.681642
8	ko03440	Homologous recombination	1	77	0.18435	0.996568
8	ko00350	Tyrosine metabolism	1	30	0.473166	0.889074
8	ko00909	Sesquiterpenoid and triterpenoid biosynthesis	1	8	1.77437	0.442831
8	ko00290	Valine, leucine and isoleucine biosynthesis	3	9	4.73166	0.0211432
8	ko00660	C5-Branched dibasic acid metabolism	3	5	8.51698	0.0031127
8	ko00966	Glucosinolate biosynthesis	2	5	5.67799	0.0429085
8	ko01210	2-Oxocarboxylic acid metabolism	5	31	2.28951	0.0629776
8	ko00100	Steroid biosynthesis	1	20	0.709748	0.768746
8	ko00970	Aminoacyl-tRNA biosynthesis	4	53	1.07132	0.51927
8	ko00052	Galactose metabolism	4	54	1.05148	0.534321
8	ko00040	Pentose and glucuronate interconversions	4	49	1.15877	0.45699
8	ko00190	Oxidative phosphorylation	9	98	1.30362	0.25147
8	ko00130	Ubiquinone and other terpenoid-quinone biosynthesis	3	24	1.77437	0.236888
8	ko00071	Fatty acid degradation	3	34	1.2525	0.433114
8	ko00073	Cutin, suberine and wax biosynthesis	1	22	0.645226	0.800319
8	ko00780	Biotin metabolism	1	7	2.02785	0.400534
8	ko00590	Arachidonic acid metabolism	1	23	0.617173	0.814455
8	ko00600	Sphingolipid metabolism	2	28	1.01393	0.597055
8	ko03040	Spliceosome	7	134	0.741528	0.844097
8	ko00650	Butanoate metabolism	1	17	0.834998	0.711821
8	ko00603	Glycosphingolipid biosynthesis - globo and isoglobo series	1	8	1.77437	0.442831
8	ko00250	Alanine, aspartate and glutamate metabolism	3	32	1.33078	0.394409
8	ko00524	Neomycin, kanamycin and gentamicin biosynthesis	1	9	1.57722	0.482152
8	ko00965	Betalain biosynthesis	1	10	1.4195	0.518706
8	ko04814	Motor proteins	3	51	0.834998	0.707874
8	ko00904	Gibberellin biosynthesis	2	10	2.83899	0.153166
8	ko03083	Polycomb repressive complex	3	63	0.675951	0.831535
8	ko00220	Arginine biosynthesis	1	16	0.887186	0.689897
8	ko00514	Other types of O-glycan biosynthesis	2	28	1.01393	0.597055
8	ko00592	alpha-Linolenic acid metabolism	3	54	0.788609	0.744074
8	ko00430	Taurine and hypotaurine metabolism	1	2	7.09748	0.135947
8	ko00543	Exopolysaccharide biosynthesis	1	11	1.29045	0.552687
8	ko00340	Histidine metabolism	2	15	1.89266	0.285705
8	ko03420	Nucleotide excision repair	3	65	0.655152	0.847078
8	ko03022	Basal transcription factors	1	31	0.457902	0.896941
8	ko00020	Citrate cycle (TCA cycle)	1	31	0.457902	0.896941
8	ko00901	Indole alkaloid biosynthesis	1	16	0.887186	0.689897
8	ko00902	Monoterpenoid biosynthesis	1	23	0.617173	0.814455
8	ko00531	Glycosaminoglycan degradation	1	23	0.617173	0.814455
8	ko03020	RNA polymerase	2	46	0.617173	0.845645
8	ko00510	N-Glycan biosynthesis	1	31	0.457902	0.896941
8	ko00790	Folate biosynthesis	1	20	0.709748	0.768746
8	ko00950	Isoquinoline alkaloid biosynthesis	2	95	0.298841	0.992494
8	ko00760	Nicotinate and nicotinamide metabolism	1	17	0.834998	0.711821
8	ko04145	Phagosome	1	53	0.26783	0.979658
6	ko04120	Ubiquitin mediated proteolysis	13	160	0.926168	0.657931
6	ko00590	Arachidonic acid metabolism	2	23	0.991217	0.611969
6	ko01100	Metabolic pathways	163	1947	0.954307	0.811041
6	ko00400	Phenylalanine, tyrosine and tryptophan biosynthesis	5	28	2.03553	0.0930199
6	ko01110	Biosynthesis of secondary metabolites	92	1049	0.999721	0.52246
6	ko01230	Biosynthesis of amino acids	13	196	0.756055	0.890878
6	ko00564	Glycerophospholipid metabolism	7	73	1.09305	0.461647
6	ko00592	alpha-Linolenic acid metabolism	8	54	1.68874	0.0963549
6	ko03022	Basal transcription factors	3	31	1.10313	0.519767
6	ko00190	Oxidative phosphorylation	5	98	0.581581	0.94032
6	ko04145	Phagosome	3	53	0.645226	0.856457
6	ko04075	Plant hormone signal transduction	27	219	1.40535	0.0418691
6	ko04141	Protein processing in endoplasmic reticulum	9	183	0.560606	0.984294
6	ko00970	Aminoacyl-tRNA biosynthesis	2	53	0.430151	0.953925
6	ko00196	Photosynthesis - antenna proteins	6	28	2.44264	0.0314022
6	ko00510	N-Glycan biosynthesis	2	31	0.735419	0.769896
6	ko04626	Plant-pathogen interaction	80	424	2.15075	3.80821e-12
6	ko00500	Starch and sucrose metabolism	11	112	1.11954	0.393578
6	ko00230	Purine metabolism	7	102	0.782284	0.803997
6	ko00999	Podophyllotoxin biosynthesis	21	106	2.25829	0.000269198
6	ko00940	Phenylpropanoid biosynthesis	9	76	1.34988	0.219364
6	ko00562	Inositol phosphate metabolism	9	55	1.86529	0.0477955
6	ko04070	Phosphatidylinositol signaling system	7	44	1.81348	0.0859839
6	ko03030	DNA replication	2	59	0.386406	0.971094
6	ko04016	MAPK signaling pathway - plant	46	265	1.97869	3.13136e-06
6	ko00901	Indole alkaloid biosynthesis	1	16	0.712437	0.770447
6	ko00350	Tyrosine metabolism	3	30	1.1399	0.497226
6	ko00260	Glycine, serine and threonine metabolism	3	62	0.551564	0.919028
6	ko03010	Ribosome	10	238	0.478949	0.998279
6	ko00360	Phenylalanine metabolism	11	39	3.2151	0.000360692
6	ko04144	Endocytosis	11	137	0.915247	0.667715
6	ko02010	ABC transporters	5	76	0.749934	0.809471
6	ko00860	Porphyrin metabolism	4	58	0.786137	0.761854
6	ko00591	Linoleic acid metabolism	3	12	2.84975	0.0812427
6	ko00531	Glycosaminoglycan degradation	1	23	0.495608	0.879629
6	ko03440	Homologous recombination	3	77	0.444116	0.970818
6	ko00030	Pentose phosphate pathway	4	50	0.911919	0.650661
6	ko01200	Carbon metabolism	16	226	0.807008	0.852693
6	ko00910	Nitrogen metabolism	2	20	1.1399	0.534496
6	ko00950	Isoquinoline alkaloid biosynthesis	10	95	1.19989	0.320403
6	ko00480	Glutathione metabolism	6	66	1.03627	0.526958
6	ko00941	Flavonoid biosynthesis	4	30	1.51987	0.266634
6	ko00945	Stilbenoid, diarylheptanoid and gingerol biosynthesis	4	23	1.98243	0.137063
6	ko00071	Fatty acid degradation	5	34	1.67632	0.173037
6	ko00061	Fatty acid biosynthesis	2	26	0.876845	0.679215
6	ko01212	Fatty acid metabolism	4	44	1.03627	0.54751
6	ko04146	Peroxisome	4	63	0.723745	0.816106
6	ko00340	Histidine metabolism	1	15	0.759933	0.748291
6	ko00670	One carbon pool by folate	3	20	1.70985	0.253748
6	ko00310	Lysine degradation	2	30	0.759933	0.753759
6	ko00053	Ascorbate and aldarate metabolism	5	50	1.1399	0.449889
6	ko00100	Steroid biosynthesis	2	20	1.1399	0.534496
6	ko03018	RNA degradation	3	61	0.560606	0.913566
6	ko00908	Zeatin biosynthesis	1	10	1.1399	0.60113
6	ko03008	Ribosome biogenesis in eukaryotes	7	113	0.706132	0.878916
6	ko00630	Glyoxylate and dicarboxylate metabolism	4	64	0.712437	0.825648
6	ko00710	Carbon fixation in photosynthetic organisms	5	68	0.838161	0.724499
6	ko03015	mRNA surveillance pathway	2	55	0.414509	0.960517
6	ko04712	Circadian rhythm - plant	5	91	0.626318	0.911872
6	ko00561	Glycerolipid metabolism	4	40	1.1399	0.470761
6	ko00402	Benzoxazinoid biosynthesis	4	22	2.07254	0.121136
6	ko00052	Galactose metabolism	7	54	1.47765	0.19112
6	ko00520	Amino sugar and nucleotide sugar metabolism	8	105	0.868494	0.71451
6	ko01250	Biosynthesis of nucleotide sugars	6	85	0.804635	0.76884
6	ko00460	Cyanoamino acid metabolism	1	52	0.219211	0.991794
6	ko00966	Glucosinolate biosynthesis	1	5	2.2798	0.36827
6	ko01210	2-Oxocarboxylic acid metabolism	2	31	0.735419	0.769896
6	ko00020	Citrate cycle (TCA cycle)	1	31	0.367709	0.942516
6	ko00073	Cutin, suberine and wax biosynthesis	4	22	2.07254	0.121136
6	ko00904	Gibberellin biosynthesis	1	10	1.1399	0.60113
6	ko00010	Glycolysis / Gluconeogenesis	7	101	0.790029	0.795711
6	ko00051	Fructose and mannose metabolism	5	46	1.23902	0.37822
6	ko00524	Neomycin, kanamycin and gentamicin biosynthesis	3	9	3.79966	0.0377294
6	ko01240	Biosynthesis of cofactors	11	198	0.633277	0.967956
6	ko03040	Spliceosome	4	134	0.340268	0.998193
6	ko00909	Sesquiterpenoid and triterpenoid biosynthesis	1	8	1.42487	0.520555
6	ko00515	Mannose type O-glycan biosynthesis	1	6	1.89983	0.423751
6	ko00620	Pyruvate metabolism	2	47	0.485063	0.927272
6	ko03250	Viral life cycle - HIV-1	2	33	0.690848	0.799426
6	ko00514	Other types of O-glycan biosynthesis	4	28	1.62843	0.227121
6	ko03083	Polycomb repressive complex	6	63	1.08562	0.480338
6	ko00380	Tryptophan metabolism	2	37	0.616162	0.848582
6	ko00900	Terpenoid backbone biosynthesis	2	27	0.84437	0.699417
6	ko03060	Protein export	1	36	0.316639	0.963806
6	ko00960	Tropane, piperidine and pyridine alkaloid biosynthesis	2	11	2.07254	0.250437
6	ko00040	Pentose and glucuronate interconversions	1	49	0.232632	0.989157
6	ko03020	RNA polymerase	3	46	0.743412	0.781844
6	ko03420	Nucleotide excision repair	2	65	0.350738	0.982015
6	ko03430	Mismatch repair	1	49	0.232632	0.989157
6	ko03082	ATP-dependent chromatin remodeling	3	61	0.560606	0.913566
6	ko04130	SNARE interactions in vesicular transport	1	15	0.759933	0.748291
6	ko00270	Cysteine and methionine metabolism	5	67	0.850671	0.712188
6	ko00240	Pyrimidine metabolism	4	57	0.799929	0.749633
6	ko00790	Folate biosynthesis	4	20	2.2798	0.0919128
6	ko01232	Nucleotide metabolism	4	67	0.680537	0.851842
6	ko03013	Nucleocytoplasmic transport	2	82	0.278024	0.995477
6	ko00943	Isoflavonoid biosynthesis	2	17	1.34106	0.447092
6	ko00906	Carotenoid biosynthesis	2	24	0.949916	0.63551
6	ko00760	Nicotinate and nicotinamide metabolism	1	17	0.670529	0.790656
6	ko00280	Valine, leucine and isoleucine degradation	7	35	2.2798	0.0295656
6	ko00650	Butanoate metabolism	1	17	0.670529	0.790656
6	ko00220	Arginine biosynthesis	1	16	0.712437	0.770447
6	ko00250	Alanine, aspartate and glutamate metabolism	2	32	0.712437	0.785106
6	ko00785	Lipoic acid metabolism	1	15	0.759933	0.748291
6	ko04814	Motor proteins	1	51	0.22351	0.990995
6	ko00062	Fatty acid elongation	1	10	1.1399	0.60113
6	ko00902	Monoterpenoid biosynthesis	1	23	0.495608	0.879629
6	ko03410	Base excision repair	2	45	0.506622	0.915531
6	ko00330	Arginine and proline metabolism	1	21	0.542809	0.855232
6	ko00511	Other glycan degradation	1	17	0.670529	0.790656
6	ko00770	Pantothenate and CoA biosynthesis	1	23	0.495608	0.879629
6	ko00563	Glycosylphosphatidylinositol (GPI)-anchor biosynthesis	1	14	0.814214	0.724004
