# Supplementary material for: An integrated transcriptomic and metabolomic atlas reveals the temporal regulation of benzylisoquinoline alkaloid biosynthesis and transport in developing opium poppy capsules
Source: Front Plant Sci. 2026 Feb 4;17:1754793. doi: 10.3389/fpls.2026.1754793 (PMC12913367; doi:10.3389/fpls.2026.1754793)
Supplement: Supplementary file 14 [file Table8.xlsx]

## Sheet: modTraitCor
Supplementary Table 8. Complete matrix of Pearson correlation coefficients between module eigengenes and BIA metabolite abundances.
	M1	M2	M3	M4	M5	M6	M7	M8	M9	M10	M11	M12	M13	M14	M15	M16	M17	M18
MEdarkgrey	0.5119	0.510134	-0.393597	-0.303634	-0.0905168	-0.0391466	-0.0578303	-0.333784	-0.184332	-0.314043	-0.37367	0.388594	-0.290473	-0.355021	0.10452	-0.157885	-0.0353545	-0.342484
MEcyan	0.0183974	0.168172	0.105423	-0.111974	0.246159	0.187614	0.299138	0.14328	0.181516	0.11989	0.0927542	0.363178	0.183429	0.190886	0.409934	-0.0351463	0.00752561	0.110365
MElightyellow	-0.40335	-0.227551	0.423676	0.0417973	0.395332	0.288031	0.417143	0.451872	0.370415	0.42046	0.402829	0.261159	0.488548	0.536836	0.531409	0.060499	0.0333664	0.40268
MEtan	-0.158449	-0.30381	0.407101	0.25615	0.576351	0.560481	0.618531	0.595445	0.605081	0.504917	0.542932	0.394462	0.392926	0.536197	0.243456	0.633814	0.628418	0.561263
MEbrown	-0.0142118	-0.0950832	0.511877	0.541049	0.730577	0.694664	0.772486	0.687235	0.736333	0.504558	0.622155	0.206388	0.441448	0.569358	0.349717	0.832413	0.734484	0.730295
MElightgreen	-0.102607	-0.189081	0.380878	0.733246	0.628476	0.655254	0.640246	0.584947	0.673832	0.483247	0.5166	0.088529	0.423109	0.443568	0.225887	0.659629	0.636935	0.637519
MEdarkgreen	0.177094	-0.0599785	0.519987	0.786298	0.796738	0.830215	0.763675	0.586647	0.7399	0.442389	0.537749	-0.00865175	0.428583	0.458362	0.409026	0.591044	0.66619	0.677242
MEpink	0.298733	-0.000793163	0.332558	0.313958	0.540154	0.548682	0.480219	0.282928	0.41357	0.178934	0.276225	0.00389995	0.163171	0.251282	0.357814	0.217163	0.369775	0.330935
MEblue	0.0194267	-0.187173	0.759386	0.559495	0.876167	0.81962	0.866915	0.725197	0.78619	0.547385	0.693512	0.0893485	0.537978	0.715777	0.50886	0.570587	0.595197	0.77733
MEwhite	0.078811	-0.070774	0.648678	0.582354	0.724236	0.649776	0.66474	0.52404	0.585576	0.349056	0.507922	-0.184448	0.394649	0.547367	0.358337	0.336941	0.348186	0.615093
MEdarkturquoise	-0.0456715	-0.160998	0.59512	0.30622	0.679754	0.657167	0.600091	0.568913	0.60939	0.472573	0.569612	0.19113	0.475206	0.602285	0.502588	0.358944	0.356108	0.559178
MEsalmon	0.173223	0.0164199	0.428548	0.233939	0.645295	0.630381	0.652661	0.465743	0.53811	0.34909	0.403754	0.417095	0.343098	0.44729	0.482295	0.399345	0.460387	0.483401
MEpaleturquoise	-0.0282731	0.0941057	0.302019	-0.422673	0.107001	0.00415025	0.133507	0.204097	0.11089	0.151843	0.283126	-0.00444846	0.189675	0.255469	0.14237	0.151717	0.0469562	0.138354
MEskyblue	-0.27733	-0.182429	0.769649	0.16723	0.614203	0.49254	0.602031	0.647726	0.578213	0.541834	0.695331	-0.0278388	0.588922	0.748096	0.362212	0.351091	0.267388	0.627296
MEsteelblue	-0.0234044	-0.0131219	0.648879	0.189895	0.62737	0.578692	0.660398	0.653211	0.638888	0.518324	0.677837	0.190594	0.504697	0.63734	0.283998	0.712994	0.578801	0.644576
MEgreenyellow	-0.781912	-0.461248	0.537242	0.148365	0.262774	0.156751	0.242754	0.439053	0.298999	0.527098	0.466439	-0.0323695	0.611064	0.626248	0.143534	-0.236735	-0.252018	0.374931
MEorange	-0.636833	-0.274774	0.599777	0.510884	0.452824	0.351998	0.417728	0.522156	0.452612	0.548586	0.517944	-0.167404	0.682887	0.633526	0.273648	-0.11048	-0.147269	0.540656
MEturquoise	-0.79268	-0.519018	0.553458	0.495802	0.492845	0.417821	0.508817	0.689593	0.600956	0.709255	0.656843	0.0896599	0.710789	0.730317	0.187746	0.272971	0.186615	0.649914
MEyellow	-0.619478	-0.478908	0.824222	0.499699	0.730118	0.626092	0.740738	0.834897	0.760205	0.779767	0.818932	0.100903	0.796263	0.912852	0.362827	0.374524	0.311191	0.815209
MEred	-0.697113	-0.308667	-0.0523863	0.0875397	-0.151122	-0.16217	-0.139429	0.106941	0.00833591	0.252694	0.10363	0.0211652	0.257731	0.149079	-0.221974	-0.118383	-0.199745	0.0305803
MEpurple	-0.35355	-0.0572571	-0.537366	-0.328277	-0.656201	-0.612777	-0.640849	-0.430368	-0.514029	-0.235856	-0.413482	-0.00842387	-0.241165	-0.398383	-0.466998	-0.421582	-0.466273	-0.509196
MEroyalblue	-0.678374	-0.275037	-0.282767	-0.373535	-0.550686	-0.57551	-0.531893	-0.232867	-0.403625	-0.0142704	-0.208046	0.042511	0.00509831	-0.114926	-0.345598	-0.541203	-0.608244	-0.342002
MElightcyan	0.589186	0.24156	-0.267636	0.254759	-0.000353598	0.133943	-0.0563603	-0.24607	-0.0742163	-0.304218	-0.265326	-0.0666633	-0.359459	-0.356966	-0.116352	0.1723	0.28424	-0.167931
MEmagenta	0.628956	0.457439	-0.643283	-0.127823	-0.440052	-0.283905	-0.453694	-0.587852	-0.447539	-0.549455	-0.592158	-0.0326091	-0.572021	-0.732118	-0.282562	-0.105288	-0.0194672	-0.543378
MEgreen	0.600279	0.282602	-0.406266	-0.283892	-0.347393	-0.251367	-0.412169	-0.548548	-0.446362	-0.528771	-0.502076	-0.154168	-0.544417	-0.558499	-0.188349	-0.3029	-0.142163	-0.521652
MEgrey60	0.737752	0.534722	-0.548901	-0.426751	-0.323502	-0.227984	-0.334446	-0.601982	-0.423971	-0.568571	-0.570501	0.107982	-0.594273	-0.613901	-0.168036	-0.24923	-0.0951567	-0.592684
MEmidnightblue	0.231102	0.190877	-0.0834931	0.0689919	0.175424	0.152039	0.249436	0.165039	0.208572	0.0184321	0.0998822	0.149411	-0.0568786	-0.0170719	0.11408	0.612945	0.48122	0.192696
MEsaddlebrown	-0.047576	0.261079	0.0280978	-0.132282	0.0920739	0.0397683	0.171324	0.218963	0.189314	0.173502	0.221956	0.125753	0.182714	0.0833319	0.0868148	0.372817	0.222997	0.182421
MEdarkorange	0.70609	0.322407	-0.0718832	0.266006	0.266175	0.345648	0.261232	0.0261445	0.188314	-0.160881	-0.018946	0.0800272	-0.253182	-0.157644	0.0744311	0.620957	0.615023	0.120564
MEblack	0.659006	0.467451	-0.41528	-0.14644	-0.163735	-0.102749	-0.10965	-0.270109	-0.177191	-0.392378	-0.31302	0.118358	-0.46295	-0.465803	-0.0770114	0.393004	0.323696	-0.217972
MEdarkred	0.698684	0.598349	-0.554601	-0.358514	-0.423976	-0.324328	-0.404455	-0.525818	-0.440141	-0.551897	-0.502867	0.0143248	-0.577494	-0.653481	-0.316187	0.0964604	0.07078	-0.496277
MEgrey	0.0515402	-0.319816	0.390741	0.0356752	0.0217706	0.0688438	0.162134	0.129177	0.082737	0.122931	0.171583	0.0326064	0.0516614	0.211552	-0.320877	0.149095	0.22323	0.128025
